# Supplementary material for: Robustly federated learning model for identifying high-risk patients with postoperative gastric cancer recurrence
Source: Nat Commun. 2024 Jan 25;15:742. doi: 10.1038/s41467-024-44946-4 (PMC10811238; doi:10.1038/s41467-024-44946-4)
Supplement: Supplementary file 4 — Supplementary Data 1 [file 41467_2024_44946_MOESM4_ESM.zip]

Archive with 24,370 entries (9,292 files):
- Supplementary Data 1/LIDC/
- Supplementary Data 1/LIDC/LIDC/
- Supplementary Data 1/LIDC/LIDC/0/
- Supplementary Data 1/LIDC/LIDC/0/test_data/
- Supplementary Data 1/LIDC/LIDC/0/test_data/0/
- Supplementary Data 1/LIDC/LIDC/0/test_data/0/LIDC-IDRI-0649_1/
- Supplementary Data 1/LIDC/LIDC/0/test_data/0/LIDC-IDRI-0649_1/91921_000039_01-01-2000-CT LUNG SCREEN-00055_09630_doctor_anon_session_2.png
- Supplementary Data 1/LIDC/LIDC/0/test_data/0/LIDC-IDRI-0649_1/91921_000148_01-01-2000-CT LUNG SCREEN-00055_09630_doctor_anon_session_2.png
- Supplementary Data 1/LIDC/LIDC/0/test_data/0/LIDC-IDRI-0649_10/
- Supplementary Data 1/LIDC/LIDC/0/test_data/0/LIDC-IDRI-0649_10/2246_000032_01-01-2000-CT LUNG SCREEN-00055_09630_doctor_anon_session_0.png
- Supplementary Data 1/LIDC/LIDC/0/test_data/0/LIDC-IDRI-0649_10/2246_000033_01-01-2000-CT LUNG SCREEN-00055_09630_doctor_anon_session_0.png
- Supplementary Data 1/LIDC/LIDC/0/test_data/0/LIDC-IDRI-0649_10/2246_000234_01-01-2000-CT LUNG SCREEN-00055_09630_doctor_anon_session_0.png
- Supplementary Data 1/LIDC/LIDC/0/test_data/0/LIDC-IDRI-0649_10/5407_000032_01-01-2000-CT LUNG SCREEN-00055_09630_doctor_anon_session_1.png
- Supplementary Data 1/LIDC/LIDC/0/test_data/0/LIDC-IDRI-0649_10/5407_000033_01-01-2000-CT LUNG SCREEN-00055_09630_doctor_anon_session_1.png
- Supplementary Data 1/LIDC/LIDC/0/test_data/0/LIDC-IDRI-0649_10/5407_000234_01-01-2000-CT LUNG SCREEN-00055_09630_doctor_anon_session_1.png
- Supplementary Data 1/LIDC/LIDC/0/test_data/0/LIDC-IDRI-0649_10/91916_000032_01-01-2000-CT LUNG SCREEN-00055_09630_doctor_anon_session_2.png
- Supplementary Data 1/LIDC/LIDC/0/test_data/0/LIDC-IDRI-0649_10/91916_000033_01-01-2000-CT LUNG SCREEN-00055_09630_doctor_anon_session_2.png
- Supplementary Data 1/LIDC/LIDC/0/test_data/0/LIDC-IDRI-0649_10/91916_000234_01-01-2000-CT LUNG SCREEN-00055_09630_doctor_anon_session_2.png
- Supplementary Data 1/LIDC/LIDC/0/test_data/0/LIDC-IDRI-0649_2/
- Supplementary Data 1/LIDC/LIDC/0/test_data/0/LIDC-IDRI-0649_2/0173_000022_01-01-2000-CT LUNG SCREEN-00055_09630_doctor_anon_session_0.png
- Supplementary Data 1/LIDC/LIDC/0/test_data/0/LIDC-IDRI-0649_2/0173_000178_01-01-2000-CT LUNG SCREEN-00055_09630_doctor_anon_session_0.png
- Supplementary Data 1/LIDC/LIDC/0/test_data/0/LIDC-IDRI-0649_2/0173_000259_01-01-2000-CT LUNG SCREEN-00055_09630_doctor_anon_session_0.png
- Supplementary Data 1/LIDC/LIDC/0/test_data/0/LIDC-IDRI-0649_2/5400_000022_01-01-2000-CT LUNG SCREEN-00055_09630_doctor_anon_session_1.png
- Supplementary Data 1/LIDC/LIDC/0/test_data/0/LIDC-IDRI-0649_2/5400_000178_01-01-2000-CT LUNG SCREEN-00055_09630_doctor_anon_session_1.png
- Supplementary Data 1/LIDC/LIDC/0/test_data/0/LIDC-IDRI-0649_2/5400_000259_01-01-2000-CT LUNG SCREEN-00055_09630_doctor_anon_session_1.png
- Supplementary Data 1/LIDC/LIDC/0/test_data/0/LIDC-IDRI-0649_2/91913_000022_01-01-2000-CT LUNG SCREEN-00055_09630_doctor_anon_session_2.png
- Supplementary Data 1/LIDC/LIDC/0/test_data/0/LIDC-IDRI-0649_2/91913_000178_01-01-2000-CT LUNG SCREEN-00055_09630_doctor_anon_session_2.png
- Supplementary Data 1/LIDC/LIDC/0/test_data/0/LIDC-IDRI-0649_2/Nodule 001_000022_01-01-2000-CT LUNG SCREEN-00055_09630_doctor_anon_session_3.png
- Supplementary Data 1/LIDC/LIDC/0/test_data/0/LIDC-IDRI-0649_2/Nodule 001_000178_01-01-2000-CT LUNG SCREEN-00055_09630_doctor_anon_session_3.png
- Supplementary Data 1/LIDC/LIDC/0/test_data/0/LIDC-IDRI-0649_2/Nodule 001_000259_01-01-2000-CT LUNG SCREEN-00055_09630_doctor_anon_session_3.png
- Supplementary Data 1/LIDC/LIDC/0/test_data/0/LIDC-IDRI-0649_3/
- Supplementary Data 1/LIDC/LIDC/0/test_data/0/LIDC-IDRI-0649_3/0167_000012_01-01-2000-CT LUNG SCREEN-00055_09630_doctor_anon_session_0.png
- Supplementary Data 1/LIDC/LIDC/0/test_data/0/LIDC-IDRI-0649_3/0167_000023_01-01-2000-CT LUNG SCREEN-00055_09630_doctor_anon_session_0.png
- Supplementary Data 1/LIDC/LIDC/0/test_data/0/LIDC-IDRI-0649_3/0167_000028_01-01-2000-CT LUNG SCREEN-00055_09630_doctor_anon_session_0.png
- Supplementary Data 1/LIDC/LIDC/0/test_data/0/LIDC-IDRI-0649_3/0167_000184_01-01-2000-CT LUNG SCREEN-00055_09630_doctor_anon_session_0.png
- Supplementary Data 1/LIDC/LIDC/0/test_data/0/LIDC-IDRI-0649_3/0167_000250_01-01-2000-CT LUNG SCREEN-00055_09630_doctor_anon_session_0.png
- Supplementary Data 1/LIDC/LIDC/0/test_data/0/LIDC-IDRI-0649_3/5394_000012_01-01-2000-CT LUNG SCREEN-00055_09630_doctor_anon_session_1.png
- Supplementary Data 1/LIDC/LIDC/0/test_data/0/LIDC-IDRI-0649_3/5394_000023_01-01-2000-CT LUNG SCREEN-00055_09630_doctor_anon_session_1.png
- Supplementary Data 1/LIDC/LIDC/0/test_data/0/LIDC-IDRI-0649_3/5394_000028_01-01-2000-CT LUNG SCREEN-00055_09630_doctor_anon_session_1.png
- Supplementary Data 1/LIDC/LIDC/0/test_data/0/LIDC-IDRI-0649_3/5394_000184_01-01-2000-CT LUNG SCREEN-00055_09630_doctor_anon_session_1.png
- Supplementary Data 1/LIDC/LIDC/0/test_data/0/LIDC-IDRI-0649_3/5394_000250_01-01-2000-CT LUNG SCREEN-00055_09630_doctor_anon_session_1.png
- Supplementary Data 1/LIDC/LIDC/0/test_data/0/LIDC-IDRI-0649_3/85625_000012_01-01-2000-CT LUNG SCREEN-00055_09630_doctor_anon_session_2.png
- Supplementary Data 1/LIDC/LIDC/0/test_data/0/LIDC-IDRI-0649_3/85625_000023_01-01-2000-CT LUNG SCREEN-00055_09630_doctor_anon_session_2.png
- Supplementary Data 1/LIDC/LIDC/0/test_data/0/LIDC-IDRI-0649_3/85625_000184_01-01-2000-CT LUNG SCREEN-00055_09630_doctor_anon_session_2.png
- Supplementary Data 1/LIDC/LIDC/0/test_data/0/LIDC-IDRI-0649_4/
- Supplementary Data 1/LIDC/LIDC/0/test_data/0/LIDC-IDRI-0649_4/0170_000007_01-01-2000-CT LUNG SCREEN-00055_09630_doctor_anon_session_0.png
- Supplementary Data 1/LIDC/LIDC/0/test_data/0/LIDC-IDRI-0649_4/0170_000033_01-01-2000-CT LUNG SCREEN-00055_09630_doctor_anon_session_0.png
- Supplementary Data 1/LIDC/LIDC/0/test_data/0/LIDC-IDRI-0649_4/0170_000234_01-01-2000-CT LUNG SCREEN-00055_09630_doctor_anon_session_0.png
- Supplementary Data 1/LIDC/LIDC/0/test_data/0/LIDC-IDRI-0649_4/0170_000243_01-01-2000-CT LUNG SCREEN-00055_09630_doctor_anon_session_0.png
- Supplementary Data 1/LIDC/LIDC/0/test_data/0/LIDC-IDRI-0649_4/5397_000007_01-01-2000-CT LUNG SCREEN-00055_09630_doctor_anon_session_1.png
- Supplementary Data 1/LIDC/LIDC/0/test_data/0/LIDC-IDRI-0649_4/5397_000033_01-01-2000-CT LUNG SCREEN-00055_09630_doctor_anon_session_1.png
- Supplementary Data 1/LIDC/LIDC/0/test_data/0/LIDC-IDRI-0649_4/5397_000234_01-01-2000-CT LUNG SCREEN-00055_09630_doctor_anon_session_1.png
- Supplementary Data 1/LIDC/LIDC/0/test_data/0/LIDC-IDRI-0649_4/5397_000243_01-01-2000-CT LUNG SCREEN-00055_09630_doctor_anon_session_1.png
- Supplementary Data 1/LIDC/LIDC/0/test_data/0/LIDC-IDRI-0649_4/91912_000007_01-01-2000-CT LUNG SCREEN-00055_09630_doctor_anon_session_2.png
- Supplementary Data 1/LIDC/LIDC/0/test_data/0/LIDC-IDRI-0649_4/91912_000234_01-01-2000-CT LUNG SCREEN-00055_09630_doctor_anon_session_2.png
- Supplementary Data 1/LIDC/LIDC/0/test_data/0/LIDC-IDRI-0649_4/91912_000243_01-01-2000-CT LUNG SCREEN-00055_09630_doctor_anon_session_2.png
- Supplementary Data 1/LIDC/LIDC/0/test_data/0/LIDC-IDRI-0649_4/Nodule 005_000007_01-01-2000-CT LUNG SCREEN-00055_09630_doctor_anon_session_3.png
- Supplementary Data 1/LIDC/LIDC/0/test_data/0/LIDC-IDRI-0649_4/Nodule 005_000033_01-01-2000-CT LUNG SCREEN-00055_09630_doctor_anon_session_3.png
- Supplementary Data 1/LIDC/LIDC/0/test_data/0/LIDC-IDRI-0649_4/Nodule 005_000234_01-01-2000-CT LUNG SCREEN-00055_09630_doctor_anon_session_3.png
- Supplementary Data 1/LIDC/LIDC/0/test_data/0/LIDC-IDRI-0649_4/Nodule 005_000243_01-01-2000-CT LUNG SCREEN-00055_09630_doctor_anon_session_3.png
- Supplementary Data 1/LIDC/LIDC/0/test_data/0/LIDC-IDRI-0649_5/
- Supplementary Data 1/LIDC/LIDC/0/test_data/0/LIDC-IDRI-0649_5/0182_000027_01-01-2000-CT LUNG SCREEN-00055_09630_doctor_anon_session_0.png
- Supplementary Data 1/LIDC/LIDC/0/test_data/0/LIDC-IDRI-0649_5/0182_000227_01-01-2000-CT LUNG SCREEN-00055_09630_doctor_anon_session_0.png
- Supplementary Data 1/LIDC/LIDC/0/test_data/0/LIDC-IDRI-0649_5/5409_000027_01-01-2000-CT LUNG SCREEN-00055_09630_doctor_anon_session_1.png
- Supplementary Data 1/LIDC/LIDC/0/test_data/0/LIDC-IDRI-0649_5/5409_000227_01-01-2000-CT LUNG SCREEN-00055_09630_doctor_anon_session_1.png
- Supplementary Data 1/LIDC/LIDC/0/test_data/0/LIDC-IDRI-0649_5/91918_000027_01-01-2000-CT LUNG SCREEN-00055_09630_doctor_anon_session_2.png
- Supplementary Data 1/LIDC/LIDC/0/test_data/0/LIDC-IDRI-0649_5/91918_000227_01-01-2000-CT LUNG SCREEN-00055_09630_doctor_anon_session_2.png
- Supplementary Data 1/LIDC/LIDC/0/test_data/0/LIDC-IDRI-0649_5/Nodule 013_000027_01-01-2000-CT LUNG SCREEN-00055_09630_doctor_anon_session_3.png
- Supplementary Data 1/LIDC/LIDC/0/test_data/0/LIDC-IDRI-0649_5/Nodule 013_000227_01-01-2000-CT LUNG SCREEN-00055_09630_doctor_anon_session_3.png
- Supplementary Data 1/LIDC/LIDC/0/test_data/0/LIDC-IDRI-0649_6/
- Supplementary Data 1/LIDC/LIDC/0/test_data/0/LIDC-IDRI-0649_6/0183_000082_01-01-2000-CT LUNG SCREEN-00055_09630_doctor_anon_session_0.png
- Supplementary Data 1/LIDC/LIDC/0/test_data/0/LIDC-IDRI-0649_6/0183_000254_01-01-2000-CT LUNG SCREEN-00055_09630_doctor_anon_session_0.png
- Supplementary Data 1/LIDC/LIDC/0/test_data/0/LIDC-IDRI-0649_6/5412_000082_01-01-2000-CT LUNG SCREEN-00055_09630_doctor_anon_session_1.png
- Supplementary Data 1/LIDC/LIDC/0/test_data/0/LIDC-IDRI-0649_6/5412_000254_01-01-2000-CT LUNG SCREEN-00055_09630_doctor_anon_session_1.png
- Supplementary Data 1/LIDC/LIDC/0/test_data/0/LIDC-IDRI-0649_6/91919_000082_01-01-2000-CT LUNG SCREEN-00055_09630_doctor_anon_session_2.png
- Supplementary Data 1/LIDC/LIDC/0/test_data/0/LIDC-IDRI-0649_6/91919_000254_01-01-2000-CT LUNG SCREEN-00055_09630_doctor_anon_session_2.png
- Supplementary Data 1/LIDC/LIDC/0/test_data/0/LIDC-IDRI-0649_6/Nodule 012_000082_01-01-2000-CT LUNG SCREEN-00055_09630_doctor_anon_session_3.png
- Supplementary Data 1/LIDC/LIDC/0/test_data/0/LIDC-IDRI-0649_6/Nodule 012_000254_01-01-2000-CT LUNG SCREEN-00055_09630_doctor_anon_session_3.png
- Supplementary Data 1/LIDC/LIDC/0/test_data/0/LIDC-IDRI-0649_7/
- Supplementary Data 1/LIDC/LIDC/0/test_data/0/LIDC-IDRI-0649_7/2248_000113_01-01-2000-CT LUNG SCREEN-00055_09630_doctor_anon_session_0.png
- Supplementary Data 1/LIDC/LIDC/0/test_data/0/LIDC-IDRI-0649_7/2248_000168_01-01-2000-CT LUNG SCREEN-00055_09630_doctor_anon_session_0.png
- Supplementary Data 1/LIDC/LIDC/0/test_data/0/LIDC-IDRI-0649_7/5408_000113_01-01-2000-CT LUNG SCREEN-00055_09630_doctor_anon_session_1.png
- Supplementary Data 1/LIDC/LIDC/0/test_data/0/LIDC-IDRI-0649_7/5408_000168_01-01-2000-CT LUNG SCREEN-00055_09630_doctor_anon_session_1.png
- Supplementary Data 1/LIDC/LIDC/0/test_data/0/LIDC-IDRI-0649_7/91917_000113_01-01-2000-CT LUNG SCREEN-00055_09630_doctor_anon_session_2.png
- Supplementary Data 1/LIDC/LIDC/0/test_data/0/LIDC-IDRI-0649_7/91917_000168_01-01-2000-CT LUNG SCREEN-00055_09630_doctor_anon_session_2.png
- Supplementary Data 1/LIDC/LIDC/0/test_data/0/LIDC-IDRI-0649_7/Nodule 006_000113_01-01-2000-CT LUNG SCREEN-00055_09630_doctor_anon_session_3.png
- Supplementary Data 1/LIDC/LIDC/0/test_data/0/LIDC-IDRI-0649_7/Nodule 006_000168_01-01-2000-CT LUNG SCREEN-00055_09630_doctor_anon_session_3.png
- Supplementary Data 1/LIDC/LIDC/0/test_data/0/LIDC-IDRI-0649_7/Nodule 006_000244_01-01-2000-CT LUNG SCREEN-00055_09630_doctor_anon_session_3.png
- Supplementary Data 1/LIDC/LIDC/0/test_data/0/LIDC-IDRI-0649_8/
- Supplementary Data 1/LIDC/LIDC/0/test_data/0/LIDC-IDRI-0649_8/0178_000032_01-01-2000-CT LUNG SCREEN-00055_09630_doctor_anon_session_0.png
- Supplementary Data 1/LIDC/LIDC/0/test_data/0/LIDC-IDRI-0649_8/0178_000033_01-01-2000-CT LUNG SCREEN-00055_09630_doctor_anon_session_0.png
- Supplementary Data 1/LIDC/LIDC/0/test_data/0/LIDC-IDRI-0649_8/0178_000234_01-01-2000-CT LUNG SCREEN-00055_09630_doctor_anon_session_0.png
- Supplementary Data 1/LIDC/LIDC/0/test_data/0/LIDC-IDRI-0649_8/0178_000243_01-01-2000-CT LUNG SCREEN-00055_09630_doctor_anon_session_0.png
- Supplementary Data 1/LIDC/LIDC/0/test_data/0/LIDC-IDRI-0649_8/5405_000032_01-01-2000-CT LUNG SCREEN-00055_09630_doctor_anon_session_1.png
- Supplementary Data 1/LIDC/LIDC/0/test_data/0/LIDC-IDRI-0649_8/5405_000033_01-01-2000-CT LUNG SCREEN-00055_09630_doctor_anon_session_1.png
- Supplementary Data 1/LIDC/LIDC/0/test_data/0/LIDC-IDRI-0649_8/5405_000234_01-01-2000-CT LUNG SCREEN-00055_09630_doctor_anon_session_1.png
- Supplementary Data 1/LIDC/LIDC/0/test_data/0/LIDC-IDRI-0649_8/5405_000243_01-01-2000-CT LUNG SCREEN-00055_09630_doctor_anon_session_1.png
- Supplementary Data 1/LIDC/LIDC/0/test_data/0/LIDC-IDRI-0649_8/91915_000032_01-01-2000-CT LUNG SCREEN-00055_09630_doctor_anon_session_2.png
- Supplementary Data 1/LIDC/LIDC/0/test_data/0/LIDC-IDRI-0649_8/91915_000033_01-01-2000-CT LUNG SCREEN-00055_09630_doctor_anon_session_2.png
- Supplementary Data 1/LIDC/LIDC/0/test_data/0/LIDC-IDRI-0649_8/91915_000234_01-01-2000-CT LUNG SCREEN-00055_09630_doctor_anon_session_2.png
- Supplementary Data 1/LIDC/LIDC/0/test_data/0/LIDC-IDRI-0649_8/91915_000243_01-01-2000-CT LUNG SCREEN-00055_09630_doctor_anon_session_2.png
- Supplementary Data 1/LIDC/LIDC/0/test_data/0/LIDC-IDRI-0649_8/Nodule 011_000032_01-01-2000-CT LUNG SCREEN-00055_09630_doctor_anon_session_3.png
- Supplementary Data 1/LIDC/LIDC/0/test_data/0/LIDC-IDRI-0649_8/Nodule 011_000033_01-01-2000-CT LUNG SCREEN-00055_09630_doctor_anon_session_3.png
- Supplementary Data 1/LIDC/LIDC/0/test_data/0/LIDC-IDRI-0649_8/Nodule 011_000234_01-01-2000-CT LUNG SCREEN-00055_09630_doctor_anon_session_3.png
- Supplementary Data 1/LIDC/LIDC/0/test_data/0/LIDC-IDRI-0649_8/Nodule 011_000243_01-01-2000-CT LUNG SCREEN-00055_09630_doctor_anon_session_3.png
- Supplementary Data 1/LIDC/LIDC/0/test_data/0/LIDC-IDRI-0649_9/
- Supplementary Data 1/LIDC/LIDC/0/test_data/0/LIDC-IDRI-0649_9/0174_000013_01-01-2000-CT LUNG SCREEN-00055_09630_doctor_anon_session_0.png
- Supplementary Data 1/LIDC/LIDC/0/test_data/0/LIDC-IDRI-0649_9/0174_000050_01-01-2000-CT LUNG SCREEN-00055_09630_doctor_anon_session_0.png
- Supplementary Data 1/LIDC/LIDC/0/test_data/0/LIDC-IDRI-0649_9/0174_000194_01-01-2000-CT LUNG SCREEN-00055_09630_doctor_anon_session_0.png
- Supplementary Data 1/LIDC/LIDC/0/test_data/0/LIDC-IDRI-0649_9/0174_000224_01-01-2000-CT LUNG SCREEN-00055_09630_doctor_anon_session_0.png
- Supplementary Data 1/LIDC/LIDC/0/test_data/0/LIDC-IDRI-0649_9/5404_000013_01-01-2000-CT LUNG SCREEN-00055_09630_doctor_anon_session_1.png
- Supplementary Data 1/LIDC/LIDC/0/test_data/0/LIDC-IDRI-0649_9/5404_000050_01-01-2000-CT LUNG SCREEN-00055_09630_doctor_anon_session_1.png
- Supplementary Data 1/LIDC/LIDC/0/test_data/0/LIDC-IDRI-0649_9/5404_000224_01-01-2000-CT LUNG SCREEN-00055_09630_doctor_anon_session_1.png
- Supplementary Data 1/LIDC/LIDC/0/test_data/0/LIDC-IDRI-0649_9/91914_000013_01-01-2000-CT LUNG SCREEN-00055_09630_doctor_anon_session_2.png
- Supplementary Data 1/LIDC/LIDC/0/test_data/0/LIDC-IDRI-0649_9/91914_000050_01-01-2000-CT LUNG SCREEN-00055_09630_doctor_anon_session_2.png
- Supplementary Data 1/LIDC/LIDC/0/test_data/0/LIDC-IDRI-0649_9/91914_000224_01-01-2000-CT LUNG SCREEN-00055_09630_doctor_anon_session_2.png
- Supplementary Data 1/LIDC/LIDC/0/test_data/0/LIDC-IDRI-0649_9/Nodule 002_000013_01-01-2000-CT LUNG SCREEN-00055_09630_doctor_anon_session_3.png
- Supplementary Data 1/LIDC/LIDC/0/test_data/0/LIDC-IDRI-0649_9/Nodule 002_000050_01-01-2000-CT LUNG SCREEN-00055_09630_doctor_anon_session_3.png
- Supplementary Data 1/LIDC/LIDC/0/test_data/0/LIDC-IDRI-0649_9/Nodule 002_000224_01-01-2000-CT LUNG SCREEN-00055_09630_doctor_anon_session_3.png
- Supplementary Data 1/LIDC/LIDC/0/test_data/0/LIDC-IDRI-0651_1/
- Supplementary Data 1/LIDC/LIDC/0/test_data/0/LIDC-IDRI-0651_1/1_000057_01-01-2000-00685_30041-30421_doctor_anon_session_3.png
- Supplementary Data 1/LIDC/LIDC/0/test_data/0/LIDC-IDRI-0651_1/1_000112_01-01-2000-00685_30041-30421_doctor_anon_session_3.png
- Supplementary Data 1/LIDC/LIDC/0/test_data/0/LIDC-IDRI-0651_1/1_000117_01-01-2000-00685_30041-30421_doctor_anon_session_3.png
- Supplementary Data 1/LIDC/LIDC/0/test_data/0/LIDC-IDRI-0651_1/1_000202_01-01-2000-00685_30041-30421_doctor_anon_session_3.png
- Supplementary Data 1/LIDC/LIDC/0/test_data/0/LIDC-IDRI-0651_1/1_000216_01-01-2000-00685_30041-30421_doctor_anon_session_3.png
- Supplementary Data 1/LIDC/LIDC/0/test_data/0/LIDC-IDRI-0651_1/1_000242_01-01-2000-00685_30041-30421_doctor_anon_session_3.png
- Supplementary Data 1/LIDC/LIDC/0/test_data/0/LIDC-IDRI-0651_1/1_000317_01-01-2000-00685_30041-30421_doctor_anon_session_3.png
- Supplementary Data 1/LIDC/LIDC/0/test_data/0/LIDC-IDRI-0651_1/1_000394_01-01-2000-00685_30041-30421_doctor_anon_session_3.png
- Supplementary Data 1/LIDC/LIDC/0/test_data/0/LIDC-IDRI-0651_1/1_000420_01-01-2000-00685_30041-30421_doctor_anon_session_3.png
- Supplementary Data 1/LIDC/LIDC/0/test_data/0/LIDC-IDRI-0651_1/1_000523_01-01-2000-00685_30041-30421_doctor_anon_session_3.png
- Supplementary Data 1/LIDC/LIDC/0/test_data/0/LIDC-IDRI-0651_1/1_000527_01-01-2000-00685_30041-30421_doctor_anon_session_3.png
- Supplementary Data 1/LIDC/LIDC/0/test_data/0/LIDC-IDRI-0655_1/
- Supplementary Data 1/LIDC/LIDC/0/test_data/0/LIDC-IDRI-0655_1/57346_000018_01-01-2000-36060_1326-NLST TLC VOL B30F-53512_doctor_anon_session_0.png
- Supplementary Data 1/LIDC/LIDC/0/test_data/0/LIDC-IDRI-0655_1/57346_000117_01-01-2000-36060_1326-NLST TLC VOL B30F-53512_doctor_anon_session_0.png
- Supplementary Data 1/LIDC/LIDC/0/test_data/0/LIDC-IDRI-0655_1/57346_000246_01-01-2000-36060_1326-NLST TLC VOL B30F-53512_doctor_anon_session_0.png
- Supplementary Data 1/LIDC/LIDC/0/test_data/0/LIDC-IDRI-0655_1/57346_000373_01-01-2000-36060_1326-NLST TLC VOL B30F-53512_doctor_anon_session_0.png
- Supplementary Data 1/LIDC/LIDC/0/test_data/0/LIDC-IDRI-0655_1/57346_000490_01-01-2000-36060_1326-NLST TLC VOL B30F-53512_doctor_anon_session_0.png
- Supplementary Data 1/LIDC/LIDC/0/test_data/0/LIDC-IDRI-0655_1/57346_000501_01-01-2000-36060_1326-NLST TLC VOL B30F-53512_doctor_anon_session_0.png
- Supplementary Data 1/LIDC/LIDC/0/test_data/0/LIDC-IDRI-0655_2/
- Supplementary Data 1/LIDC/LIDC/0/test_data/0/LIDC-IDRI-0655_2/13639_000050_01-01-2000-36060_1326-NLST TLC VOL B30F-53512_doctor_anon_session_2.png
- Supplementary Data 1/LIDC/LIDC/0/test_data/0/LIDC-IDRI-0655_2/13639_000095_01-01-2000-36060_1326-NLST TLC VOL B30F-53512_doctor_anon_session_2.png
- Supplementary Data 1/LIDC/LIDC/0/test_data/0/LIDC-IDRI-0655_2/13639_000096_01-01-2000-36060_1326-NLST TLC VOL B30F-53512_doctor_anon_session_2.png
- Supplementary Data 1/LIDC/LIDC/0/test_data/0/LIDC-IDRI-0655_2/13639_000265_01-01-2000-36060_1326-NLST TLC VOL B30F-53512_doctor_anon_session_2.png
- Supplementary Data 1/LIDC/LIDC/0/test_data/0/LIDC-IDRI-0655_2/13639_000274_01-01-2000-36060_1326-NLST TLC VOL B30F-53512_doctor_anon_session_2.png
- Supplementary Data 1/LIDC/LIDC/0/test_data/0/LIDC-IDRI-0655_2/13639_000426_01-01-2000-36060_1326-NLST TLC VOL B30F-53512_doctor_anon_session_2.png
- Supplementary Data 1/LIDC/LIDC/0/test_data/0/LIDC-IDRI-0655_2/13639_000430_01-01-2000-36060_1326-NLST TLC VOL B30F-53512_doctor_anon_session_2.png
- Supplementary Data 1/LIDC/LIDC/0/test_data/0/LIDC-IDRI-0655_2/13639_000456_01-01-2000-36060_1326-NLST TLC VOL B30F-53512_doctor_anon_session_2.png
- Supplementary Data 1/LIDC/LIDC/0/test_data/0/LIDC-IDRI-0655_2/57338_000050_01-01-2000-36060_1326-NLST TLC VOL B30F-53512_doctor_anon_session_0.png
- Supplementary Data 1/LIDC/LIDC/0/test_data/0/LIDC-IDRI-0655_2/57338_000095_01-01-2000-36060_1326-NLST TLC VOL B30F-53512_doctor_anon_session_0.png
- Supplementary Data 1/LIDC/LIDC/0/test_data/0/LIDC-IDRI-0655_2/57338_000096_01-01-2000-36060_1326-NLST TLC VOL B30F-53512_doctor_anon_session_0.png
- Supplementary Data 1/LIDC/LIDC/0/test_data/0/LIDC-IDRI-0655_2/57338_000265_01-01-2000-36060_1326-NLST TLC VOL B30F-53512_doctor_anon_session_0.png
- Supplementary Data 1/LIDC/LIDC/0/test_data/0/LIDC-IDRI-0655_2/57338_000274_01-01-2000-36060_1326-NLST TLC VOL B30F-53512_doctor_anon_session_0.png
- Supplementary Data 1/LIDC/LIDC/0/test_data/0/LIDC-IDRI-0655_2/57338_000426_01-01-2000-36060_1326-NLST TLC VOL B30F-53512_doctor_anon_session_0.png
- Supplementary Data 1/LIDC/LIDC/0/test_data/0/LIDC-IDRI-0655_2/57338_000430_01-01-2000-36060_1326-NLST TLC VOL B30F-53512_doctor_anon_session_0.png
- Supplementary Data 1/LIDC/LIDC/0/test_data/0/LIDC-IDRI-0655_2/57338_000456_01-01-2000-36060_1326-NLST TLC VOL B30F-53512_doctor_anon_session_0.png
- Supplementary Data 1/LIDC/LIDC/0/test_data/0/LIDC-IDRI-0655_2/9_000050_01-01-2000-36060_1326-NLST TLC VOL B30F-53512_doctor_anon_session_3.png
- Supplementary Data 1/LIDC/LIDC/0/test_data/0/LIDC-IDRI-0655_2/9_000095_01-01-2000-36060_1326-NLST TLC VOL B30F-53512_doctor_anon_session_3.png
- Supplementary Data 1/LIDC/LIDC/0/test_data/0/LIDC-IDRI-0655_2/9_000096_01-01-2000-36060_1326-NLST TLC VOL B30F-53512_doctor_anon_session_3.png
- Supplementary Data 1/LIDC/LIDC/0/test_data/0/LIDC-IDRI-0655_2/9_000245_01-01-2000-36060_1326-NLST TLC VOL B30F-53512_doctor_anon_session_3.png
- Supplementary Data 1/LIDC/LIDC/0/test_data/0/LIDC-IDRI-0655_2/9_000265_01-01-2000-36060_1326-NLST TLC VOL B30F-53512_doctor_anon_session_3.png
- Supplementary Data 1/LIDC/LIDC/0/test_data/0/LIDC-IDRI-0655_2/9_000274_01-01-2000-36060_1326-NLST TLC VOL B30F-53512_doctor_anon_session_3.png
- Supplementary Data 1/LIDC/LIDC/0/test_data/0/LIDC-IDRI-0655_2/9_000426_01-01-2000-36060_1326-NLST TLC VOL B30F-53512_doctor_anon_session_3.png
- Supplementary Data 1/LIDC/LIDC/0/test_data/0/LIDC-IDRI-0655_2/9_000430_01-01-2000-36060_1326-NLST TLC VOL B30F-53512_doctor_anon_session_3.png
- Supplementary Data 1/LIDC/LIDC/0/test_data/0/LIDC-IDRI-0655_2/9_000456_01-01-2000-36060_1326-NLST TLC VOL B30F-53512_doctor_anon_session_3.png
- Supplementary Data 1/LIDC/LIDC/0/test_data/0/LIDC-IDRI-0655_3/
- Supplementary Data 1/LIDC/LIDC/0/test_data/0/LIDC-IDRI-0655_3/21_000054_01-01-2000-36060_1326-NLST TLC VOL B30F-53512_doctor_anon_session_3.png
- Supplementary Data 1/LIDC/LIDC/0/test_data/0/LIDC-IDRI-0655_3/21_000131_01-01-2000-36060_1326-NLST TLC VOL B30F-53512_doctor_anon_session_3.png
- Supplementary Data 1/LIDC/LIDC/0/test_data/0/LIDC-IDRI-0655_3/21_000181_01-01-2000-36060_1326-NLST TLC VOL B30F-53512_doctor_anon_session_3.png
- Supplementary Data 1/LIDC/LIDC/0/test_data/0/LIDC-IDRI-0655_3/21_000217_01-01-2000-36060_1326-NLST TLC VOL B30F-53512_doctor_anon_session_3.png
- Supplementary Data 1/LIDC/LIDC/0/test_data/0/LIDC-IDRI-0655_3/21_000297_01-01-2000-36060_1326-NLST TLC VOL B30F-53512_doctor_anon_session_3.png
- Supplementary Data 1/LIDC/LIDC/0/test_data/0/LIDC-IDRI-0655_3/21_000304_01-01-2000-36060_1326-NLST TLC VOL B30F-53512_doctor_anon_session_3.png
- Supplementary Data 1/LIDC/LIDC/0/test_data/0/LIDC-IDRI-0655_3/21_000425_01-01-2000-36060_1326-NLST TLC VOL B30F-53512_doctor_anon_session_3.png
- Supplementary Data 1/LIDC/LIDC/0/test_data/0/LIDC-IDRI-0655_3/21_000548_01-01-2000-36060_1326-NLST TLC VOL B30F-53512_doctor_anon_session_3.png
- Supplementary Data 1/LIDC/LIDC/0/test_data/0/LIDC-IDRI-0655_3/57342_000054_01-01-2000-36060_1326-NLST TLC VOL B30F-53512_doctor_anon_session_0.png
- Supplementary Data 1/LIDC/LIDC/0/test_data/0/LIDC-IDRI-0655_3/57342_000131_01-01-2000-36060_1326-NLST TLC VOL B30F-53512_doctor_anon_session_0.png
- Supplementary Data 1/LIDC/LIDC/0/test_data/0/LIDC-IDRI-0655_3/57342_000181_01-01-2000-36060_1326-NLST TLC VOL B30F-53512_doctor_anon_session_0.png
- Supplementary Data 1/LIDC/LIDC/0/test_data/0/LIDC-IDRI-0655_3/57342_000217_01-01-2000-36060_1326-NLST TLC VOL B30F-53512_doctor_anon_session_0.png
- Supplementary Data 1/LIDC/LIDC/0/test_data/0/LIDC-IDRI-0655_3/57342_000297_01-01-2000-36060_1326-NLST TLC VOL B30F-53512_doctor_anon_session_0.png
- Supplementary Data 1/LIDC/LIDC/0/test_data/0/LIDC-IDRI-0655_3/57342_000304_01-01-2000-36060_1326-NLST TLC VOL B30F-53512_doctor_anon_session_0.png
- Supplementary Data 1/LIDC/LIDC/0/test_data/0/LIDC-IDRI-0655_3/57342_000340_01-01-2000-36060_1326-NLST TLC VOL B30F-53512_doctor_anon_session_0.png
- Supplementary Data 1/LIDC/LIDC/0/test_data/0/LIDC-IDRI-0655_3/57342_000425_01-01-2000-36060_1326-NLST TLC VOL B30F-53512_doctor_anon_session_0.png
- Supplementary Data 1/LIDC/LIDC/0/test_data/0/LIDC-IDRI-0655_3/57342_000548_01-01-2000-36060_1326-NLST TLC VOL B30F-53512_doctor_anon_session_0.png
- Supplementary Data 1/LIDC/LIDC/0/test_data/0/LIDC-IDRI-0655_4/
- Supplementary Data 1/LIDC/LIDC/0/test_data/0/LIDC-IDRI-0655_4/57348_000001_01-01-2000-36060_1326-NLST TLC VOL B30F-53512_doctor_anon_session_0.png
- Supplementary Data 1/LIDC/LIDC/0/test_data/0/LIDC-IDRI-0655_4/57348_000095_01-01-2000-36060_1326-NLST TLC VOL B30F-53512_doctor_anon_session_0.png
- Supplementary Data 1/LIDC/LIDC/0/test_data/0/LIDC-IDRI-0655_4/57348_000096_01-01-2000-36060_1326-NLST TLC VOL B30F-53512_doctor_anon_session_0.png
- Supplementary Data 1/LIDC/LIDC/0/test_data/0/LIDC-IDRI-0655_4/57348_000125_01-01-2000-36060_1326-NLST TLC VOL B30F-53512_doctor_anon_session_0.png
- Supplementary Data 1/LIDC/LIDC/0/test_data/0/LIDC-IDRI-0655_4/57348_000245_01-01-2000-36060_1326-NLST TLC VOL B30F-53512_doctor_anon_session_0.png
- Supplementary Data 1/LIDC/LIDC/0/test_data/0/LIDC-IDRI-0655_4/57348_000247_01-01-2000-36060_1326-NLST TLC VOL B30F-53512_doctor_anon_session_0.png
- Supplementary Data 1/LIDC/LIDC/0/test_data/0/LIDC-IDRI-0655_4/57348_000407_01-01-2000-36060_1326-NLST TLC VOL B30F-53512_doctor_anon_session_0.png
- Supplementary Data 1/LIDC/LIDC/0/test_data/0/LIDC-IDRI-0655_4/57348_000498_01-01-2000-36060_1326-NLST TLC VOL B30F-53512_doctor_anon_session_0.png
- Supplementary Data 1/LIDC/LIDC/0/test_data/0/LIDC-IDRI-0655_4/57348_000520_01-01-2000-36060_1326-NLST TLC VOL B30F-53512_doctor_anon_session_0.png
- Supplementary Data 1/LIDC/LIDC/0/test_data/0/LIDC-IDRI-0655_5/
- Supplementary Data 1/LIDC/LIDC/0/test_data/0/LIDC-IDRI-0655_5/57355_000077_01-01-2000-36060_1326-NLST TLC VOL B30F-53512_doctor_anon_session_0.png
- Supplementary Data 1/LIDC/LIDC/0/test_data/0/LIDC-IDRI-0655_5/57355_000194_01-01-2000-36060_1326-NLST TLC VOL B30F-53512_doctor_anon_session_0.png
- Supplementary Data 1/LIDC/LIDC/0/test_data/0/LIDC-IDRI-0655_5/57355_000314_01-01-2000-36060_1326-NLST TLC VOL B30F-53512_doctor_anon_session_0.png
- Supplementary Data 1/LIDC/LIDC/0/test_data/0/LIDC-IDRI-0655_5/57355_000347_01-01-2000-36060_1326-NLST TLC VOL B30F-53512_doctor_anon_session_0.png
- Supplementary Data 1/LIDC/LIDC/0/test_data/0/LIDC-IDRI-0655_5/57355_000362_01-01-2000-36060_1326-NLST TLC VOL B30F-53512_doctor_anon_session_0.png
- Supplementary Data 1/LIDC/LIDC/0/test_data/0/LIDC-IDRI-0655_5/57355_000478_01-01-2000-36060_1326-NLST TLC VOL B30F-53512_doctor_anon_session_0.png
- Supplementary Data 1/LIDC/LIDC/0/test_data/0/LIDC-IDRI-0655_5/57355_000522_01-01-2000-36060_1326-NLST TLC VOL B30F-53512_doctor_anon_session_0.png
- Supplementary Data 1/LIDC/LIDC/0/test_data/0/LIDC-IDRI-0655_6/
- Supplementary Data 1/LIDC/LIDC/0/test_data/0/LIDC-IDRI-0655_6/20_000004_01-01-2000-36060_1326-NLST TLC VOL B30F-53512_doctor_anon_session_3.png
- Supplementary Data 1/LIDC/LIDC/0/test_data/0/LIDC-IDRI-0655_6/20_000009_01-01-2000-36060_1326-NLST TLC VOL B30F-53512_doctor_anon_session_3.png
- Supplementary Data 1/LIDC/LIDC/0/test_data/0/LIDC-IDRI-0655_6/20_000025_01-01-2000-36060_1326-NLST TLC VOL B30F-53512_doctor_anon_session_3.png
- Supplementary Data 1/LIDC/LIDC/0/test_data/0/LIDC-IDRI-0655_6/20_000041_01-01-2000-36060_1326-NLST TLC VOL B30F-53512_doctor_anon_session_3.png
- Supplementary Data 1/LIDC/LIDC/0/test_data/0/LIDC-IDRI-0655_6/20_000069_01-01-2000-36060_1326-NLST TLC VOL B30F-53512_doctor_anon_session_3.png
- Supplementary Data 1/LIDC/LIDC/0/test_data/0/LIDC-IDRI-0655_6/20_000228_01-01-2000-36060_1326-NLST TLC VOL B30F-53512_doctor_anon_session_3.png
- Supplementary Data 1/LIDC/LIDC/0/test_data/0/LIDC-IDRI-0655_6/20_000232_01-01-2000-36060_1326-NLST TLC VOL B30F-53512_doctor_anon_session_3.png
- Supplementary Data 1/LIDC/LIDC/0/test_data/0/LIDC-IDRI-0655_6/20_000312_01-01-2000-36060_1326-NLST TLC VOL B30F-53512_doctor_anon_session_3.png
- Supplementary Data 1/LIDC/LIDC/0/test_data/0/LIDC-IDRI-0655_6/20_000393_01-01-2000-36060_1326-NLST TLC VOL B30F-53512_doctor_anon_session_3.png
- Supplementary Data 1/LIDC/LIDC/0/test_data/0/LIDC-IDRI-0655_6/20_000424_01-01-2000-36060_1326-NLST TLC VOL B30F-53512_doctor_anon_session_3.png
- Supplementary Data 1/LIDC/LIDC/0/test_data/0/LIDC-IDRI-0655_6/57353_000004_01-01-2000-36060_1326-NLST TLC VOL B30F-53512_doctor_anon_session_0.png
- Supplementary Data 1/LIDC/LIDC/0/test_data/0/LIDC-IDRI-0655_6/57353_000025_01-01-2000-36060_1326-NLST TLC VOL B30F-53512_doctor_anon_session_0.png
- Supplementary Data 1/LIDC/LIDC/0/test_data/0/LIDC-IDRI-0655_6/57353_000041_01-01-2000-36060_1326-NLST TLC VOL B30F-53512_doctor_anon_session_0.png
- Supplementary Data 1/LIDC/LIDC/0/test_data/0/LIDC-IDRI-0655_6/57353_000069_01-01-2000-36060_1326-NLST TLC VOL B30F-53512_doctor_anon_session_0.png
- Supplementary Data 1/LIDC/LIDC/0/test_data/0/LIDC-IDRI-0655_6/57353_000228_01-01-2000-36060_1326-NLST TLC VOL B30F-53512_doctor_anon_session_0.png
- Supplementary Data 1/LIDC/LIDC/0/test_data/0/LIDC-IDRI-0655_6/57353_000232_01-01-2000-36060_1326-NLST TLC VOL B30F-53512_doctor_anon_session_0.png
- Supplementary Data 1/LIDC/LIDC/0/test_data/0/LIDC-IDRI-0655_6/57353_000312_01-01-2000-36060_1326-NLST TLC VOL B30F-53512_doctor_anon_session_0.png
- Supplementary Data 1/LIDC/LIDC/0/test_data/0/LIDC-IDRI-0655_6/57353_000393_01-01-2000-36060_1326-NLST TLC VOL B30F-53512_doctor_anon_session_0.png
- Supplementary Data 1/LIDC/LIDC/0/test_data/0/LIDC-IDRI-0655_6/57353_000424_01-01-2000-36060_1326-NLST TLC VOL B30F-53512_doctor_anon_session_0.png
- Supplementary Data 1/LIDC/LIDC/0/test_data/0/LIDC-IDRI-0655_6/79959_000004_01-01-2000-36060_1326-NLST TLC VOL B30F-53512_doctor_anon_session_1.png
- Supplementary Data 1/LIDC/LIDC/0/test_data/0/LIDC-IDRI-0655_6/79959_000009_01-01-2000-36060_1326-NLST TLC VOL B30F-53512_doctor_anon_session_1.png
- Supplementary Data 1/LIDC/LIDC/0/test_data/0/LIDC-IDRI-0655_6/79959_000025_01-01-2000-36060_1326-NLST TLC VOL B30F-53512_doctor_anon_session_1.png
- Supplementary Data 1/LIDC/LIDC/0/test_data/0/LIDC-IDRI-0655_6/79959_000041_01-01-2000-36060_1326-NLST TLC VOL B30F-53512_doctor_anon_session_1.png
- Supplementary Data 1/LIDC/LIDC/0/test_data/0/LIDC-IDRI-0655_6/79959_000069_01-01-2000-36060_1326-NLST TLC VOL B30F-53512_doctor_anon_session_1.png
- Supplementary Data 1/LIDC/LIDC/0/test_data/0/LIDC-IDRI-0655_6/79959_000228_01-01-2000-36060_1326-NLST TLC VOL B30F-53512_doctor_anon_session_1.png
- Supplementary Data 1/LIDC/LIDC/0/test_data/0/LIDC-IDRI-0655_6/79959_000232_01-01-2000-36060_1326-NLST TLC VOL B30F-53512_doctor_anon_session_1.png
- Supplementary Data 1/LIDC/LIDC/0/test_data/0/LIDC-IDRI-0655_6/79959_000312_01-01-2000-36060_1326-NLST TLC VOL B30F-53512_doctor_anon_session_1.png
- Supplementary Data 1/LIDC/LIDC/0/test_data/0/LIDC-IDRI-0655_6/79959_000393_01-01-2000-36060_1326-NLST TLC VOL B30F-53512_doctor_anon_session_1.png
- Supplementary Data 1/LIDC/LIDC/0/test_data/0/LIDC-IDRI-0655_6/79959_000424_01-01-2000-36060_1326-NLST TLC VOL B30F-53512_doctor_anon_session_1.png
- Supplementary Data 1/LIDC/LIDC/0/test_data/0/LIDC-IDRI-0663_1/
- Supplementary Data 1/LIDC/LIDC/0/test_data/0/LIDC-IDRI-0663_1/Nodule 005_000048_01-01-2000-82524_30817-65421_doctor_anon_session_0.png
- Supplementary Data 1/LIDC/LIDC/0/test_data/0/LIDC-IDRI-0663_1/Nodule 005_000068_01-01-2000-82524_30817-65421_doctor_anon_session_0.png
- Supplementary Data 1/LIDC/LIDC/0/test_data/0/LIDC-IDRI-0663_1/Nodule 005_000094_01-01-2000-82524_30817-65421_doctor_anon_session_0.png
- Supplementary Data 1/LIDC/LIDC/0/test_data/0/LIDC-IDRI-0663_1/Nodule 005_000116_01-01-2000-82524_30817-65421_doctor_anon_session_0.png
- Supplementary Data 1/LIDC/LIDC/0/test_data/0/LIDC-IDRI-0663_1/Nodule 005_000366_01-01-2000-82524_30817-65421_doctor_anon_session_0.png
- Supplementary Data 1/LIDC/LIDC/0/test_data/0/LIDC-IDRI-0688_1/
- Supplementary Data 1/LIDC/LIDC/0/test_data/0/LIDC-IDRI-0688_1/21769_000051_01-01-2000-50265_30303-30132_doctor_anon_session_3.png
- Supplementary Data 1/LIDC/LIDC/0/test_data/0/LIDC-IDRI-0688_1/21769_000081_01-01-2000-50265_30303-30132_doctor_anon_session_3.png
- Supplementary Data 1/LIDC/LIDC/0/test_data/0/LIDC-IDRI-0688_1/21769_000121_01-01-2000-50265_30303-30132_doctor_anon_session_3.png
- Supplementary Data 1/LIDC/LIDC/0/test_data/0/LIDC-IDRI-0688_1/21769_000200_01-01-2000-50265_30303-30132_doctor_anon_session_3.png
- Supplementary Data 1/LIDC/LIDC/0/test_data/0/LIDC-IDRI-0688_1/21769_000213_01-01-2000-50265_30303-30132_doctor_anon_session_3.png
- Supplementary Data 1/LIDC/LIDC/0/test_data/0/LIDC-IDRI-0688_1/21769_000249_01-01-2000-50265_30303-30132_doctor_anon_session_3.png
- Supplementary Data 1/LIDC/LIDC/0/test_data/0/LIDC-IDRI-0688_1/21769_000260_01-01-2000-50265_30303-30132_doctor_anon_session_3.png
- Supplementary Data 1/LIDC/LIDC/0/test_data/0/LIDC-IDRI-0688_1/21769_000262_01-01-2000-50265_30303-30132_doctor_anon_session_3.png
- Supplementary Data 1/LIDC/LIDC/0/test_data/0/LIDC-IDRI-0688_1/21769_000307_01-01-2000-50265_30303-30132_doctor_anon_session_3.png
- Supplementary Data 1/LIDC/LIDC/0/test_data/0/LIDC-IDRI-0688_1/21769_000334_01-01-2000-50265_30303-30132_doctor_anon_session_3.png
- Supplementary Data 1/LIDC/LIDC/0/test_data/0/LIDC-IDRI-0688_1/21769_000355_01-01-2000-50265_30303-30132_doctor_anon_session_3.png
- Supplementary Data 1/LIDC/LIDC/0/test_data/0/LIDC-IDRI-0688_1/21769_000380_01-01-2000-50265_30303-30132_doctor_anon_session_3.png
- Supplementary Data 1/LIDC/LIDC/0/test_data/0/LIDC-IDRI-0688_1/21769_000407_01-01-2000-50265_30303-30132_doctor_anon_session_3.png
- Supplementary Data 1/LIDC/LIDC/0/test_data/0/LIDC-IDRI-0688_2/
- Supplementary Data 1/LIDC/LIDC/0/test_data/0/LIDC-IDRI-0688_2/Nodule 002_000086_01-01-2000-50265_30303-30132_doctor_anon_session_0.png
- Supplementary Data 1/LIDC/LIDC/0/test_data/0/LIDC-IDRI-0688_2/Nodule 002_000134_01-01-2000-50265_30303-30132_doctor_anon_session_0.png
- Supplementary Data 1/LIDC/LIDC/0/test_data/0/LIDC-IDRI-0688_2/Nodule 002_000229_01-01-2000-50265_30303-30132_doctor_anon_session_0.png
- Supplementary Data 1/LIDC/LIDC/0/test_data/0/LIDC-IDRI-0688_2/Nodule 002_000315_01-01-2000-50265_30303-30132_doctor_anon_session_0.png
- Supplementary Data 1/LIDC/LIDC/0/test_data/0/LIDC-IDRI-0688_2/Nodule 002_000413_01-01-2000-50265_30303-30132_doctor_anon_session_0.png
- Supplementary Data 1/LIDC/LIDC/0/test_data/0/LIDC-IDRI-0700_1/
- Supplementary Data 1/LIDC/LIDC/0/test_data/0/LIDC-IDRI-0700_1/0_000109_01-01-2000-49455_30321-71594_doctor_anon_session_1.png
- Supplementary Data 1/LIDC/LIDC/0/test_data/0/LIDC-IDRI-0700_1/0_000284_01-01-2000-49455_30321-71594_doctor_anon_session_1.png
- Supplementary Data 1/LIDC/LIDC/0/test_data/0/LIDC-IDRI-0700_1/0_000313_01-01-2000-49455_30321-71594_doctor_anon_session_1.png
- Supplementary Data 1/LIDC/LIDC/0/test_data/0/LIDC-IDRI-0700_1/0_000323_01-01-2000-49455_30321-71594_doctor_anon_session_1.png
- Supplementary Data 1/LIDC/LIDC/0/test_data/0/LIDC-IDRI-0700_1/0_000367_01-01-2000-49455_30321-71594_doctor_anon_session_1.png
- Supplementary Data 1/LIDC/LIDC/0/test_data/0/LIDC-IDRI-0700_1/0_000370_01-01-2000-49455_30321-71594_doctor_anon_session_1.png
- Supplementary Data 1/LIDC/LIDC/0/test_data/0/LIDC-IDRI-0700_1/0_000372_01-01-2000-49455_30321-71594_doctor_anon_session_1.png
- Supplementary Data 1/LIDC/LIDC/0/test_data/0/LIDC-IDRI-0700_1/0_000414_01-01-2000-49455_30321-71594_doctor_anon_session_1.png
- Supplementary Data 1/LIDC/LIDC/0/test_data/0/LIDC-IDRI-0700_1/0_000499_01-01-2000-49455_30321-71594_doctor_anon_session_1.png
- Supplementary Data 1/LIDC/LIDC/0/test_data/0/LIDC-IDRI-0700_1/11548_000109_01-01-2000-49455_30321-71594_doctor_anon_session_2.png
- Supplementary Data 1/LIDC/LIDC/0/test_data/0/LIDC-IDRI-0700_1/11548_000313_01-01-2000-49455_30321-71594_doctor_anon_session_2.png
- Supplementary Data 1/LIDC/LIDC/0/test_data/0/LIDC-IDRI-0700_1/11548_000323_01-01-2000-49455_30321-71594_doctor_anon_session_2.png
- Supplementary Data 1/LIDC/LIDC/0/test_data/0/LIDC-IDRI-0700_1/11548_000367_01-01-2000-49455_30321-71594_doctor_anon_session_2.png
- Supplementary Data 1/LIDC/LIDC/0/test_data/0/LIDC-IDRI-0700_1/11548_000370_01-01-2000-49455_30321-71594_doctor_anon_session_2.png
- Supplementary Data 1/LIDC/LIDC/0/test_data/0/LIDC-IDRI-0700_1/11548_000372_01-01-2000-49455_30321-71594_doctor_anon_session_2.png
- Supplementary Data 1/LIDC/LIDC/0/test_data/0/LIDC-IDRI-0700_1/11548_000414_01-01-2000-49455_30321-71594_doctor_anon_session_2.png
- Supplementary Data 1/LIDC/LIDC/0/test_data/0/LIDC-IDRI-0700_1/11548_000499_01-01-2000-49455_30321-71594_doctor_anon_session_2.png
- Supplementary Data 1/LIDC/LIDC/0/test_data/0/LIDC-IDRI-0700_1/Nodule 001_000109_01-01-2000-49455_30321-71594_doctor_anon_session_0.png
- Supplementary Data 1/LIDC/LIDC/0/test_data/0/LIDC-IDRI-0700_1/Nodule 001_000313_01-01-2000-49455_30321-71594_doctor_anon_session_0.png
- Supplementary Data 1/LIDC/LIDC/0/test_data/0/LIDC-IDRI-0700_1/Nodule 001_000323_01-01-2000-49455_30321-71594_doctor_anon_session_0.png
- Supplementary Data 1/LIDC/LIDC/0/test_data/0/LIDC-IDRI-0700_1/Nodule 001_000367_01-01-2000-49455_30321-71594_doctor_anon_session_0.png
- Supplementary Data 1/LIDC/LIDC/0/test_data/0/LIDC-IDRI-0700_1/Nodule 001_000370_01-01-2000-49455_30321-71594_doctor_anon_session_0.png
- Supplementary Data 1/LIDC/LIDC/0/test_data/0/LIDC-IDRI-0700_1/Nodule 001_000372_01-01-2000-49455_30321-71594_doctor_anon_session_0.png
- Supplementary Data 1/LIDC/LIDC/0/test_data/0/LIDC-IDRI-0700_1/Nodule 001_000414_01-01-2000-49455_30321-71594_doctor_anon_session_0.png
- Supplementary Data 1/LIDC/LIDC/0/test_data/0/LIDC-IDRI-0700_1/Nodule 001_000499_01-01-2000-49455_30321-71594_doctor_anon_session_0.png
- Supplementary Data 1/LIDC/LIDC/0/test_data/0/LIDC-IDRI-0703_1/
- Supplementary Data 1/LIDC/LIDC/0/test_data/0/LIDC-IDRI-0703_1/49991_000067_01-01-2000-47041_30039-13686_doctor__session_0.png
- Supplementary Data 1/LIDC/LIDC/0/test_data/0/LIDC-IDRI-0703_1/49991_000161_01-01-2000-47041_30039-13686_doctor__session_0.png
- Supplementary Data 1/LIDC/LIDC/0/test_data/0/LIDC-IDRI-0703_1/49991_000171_01-01-2000-47041_30039-13686_doctor__session_0.png
- Supplementary Data 1/LIDC/LIDC/0/test_data/0/LIDC-IDRI-0703_1/49991_000221_01-01-2000-47041_30039-13686_doctor__session_0.png
- Supplementary Data 1/LIDC/LIDC/0/test_data/0/LIDC-IDRI-0717_1/
- Supplementary Data 1/LIDC/LIDC/0/test_data/0/LIDC-IDRI-0717_1/0_000112_01-01-2000-27983_1644-NLST TLC VOL B30F-89377_doctor_anon_session_3.png
- Supplementary Data 1/LIDC/LIDC/0/test_data/0/LIDC-IDRI-0717_1/0_000164_01-01-2000-27983_1644-NLST TLC VOL B30F-89377_doctor_anon_session_3.png
- Supplementary Data 1/LIDC/LIDC/0/test_data/0/LIDC-IDRI-0717_1/0_000327_01-01-2000-27983_1644-NLST TLC VOL B30F-89377_doctor_anon_session_3.png
- Supplementary Data 1/LIDC/LIDC/0/test_data/0/LIDC-IDRI-0717_1/0_000368_01-01-2000-27983_1644-NLST TLC VOL B30F-89377_doctor_anon_session_3.png
- Supplementary Data 1/LIDC/LIDC/0/test_data/0/LIDC-IDRI-0717_2/
- Supplementary Data 1/LIDC/LIDC/0/test_data/0/LIDC-IDRI-0717_2/10716_000023_01-01-2000-27983_1644-NLST TLC VOL B30F-89377_doctor_anon_session_2.png
- Supplementary Data 1/LIDC/LIDC/0/test_data/0/LIDC-IDRI-0717_2/10716_000130_01-01-2000-27983_1644-NLST TLC VOL B30F-89377_doctor_anon_session_2.png
- Supplementary Data 1/LIDC/LIDC/0/test_data/0/LIDC-IDRI-0717_2/10716_000140_01-01-2000-27983_1644-NLST TLC VOL B30F-89377_doctor_anon_session_2.png
- Supplementary Data 1/LIDC/LIDC/0/test_data/0/LIDC-IDRI-0717_2/10716_000309_01-01-2000-27983_1644-NLST TLC VOL B30F-89377_doctor_anon_session_2.png
- Supplementary Data 1/LIDC/LIDC/0/test_data/0/LIDC-IDRI-0717_2/10716_000337_01-01-2000-27983_1644-NLST TLC VOL B30F-89377_doctor_anon_session_2.png
- Supplementary Data 1/LIDC/LIDC/0/test_data/0/LIDC-IDRI-0717_2/10716_000360_01-01-2000-27983_1644-NLST TLC VOL B30F-89377_doctor_anon_session_2.png
- Supplementary Data 1/LIDC/LIDC/0/test_data/0/LIDC-IDRI-0717_2/10716_000362_01-01-2000-27983_1644-NLST TLC VOL B30F-89377_doctor_anon_session_2.png
[truncated: 9,700 more entries]
