# Supplementary material for: Robustly federated learning model for identifying high-risk patients with postoperative gastric cancer recurrence
Source: Nat Commun. 2024 Jan 25;15:742. doi: 10.1038/s41467-024-44946-4 (PMC10811238; doi:10.1038/s41467-024-44946-4)
Supplement: Supplementary file 5 — Supplementary Code [file 41467_2024_44946_MOESM5_ESM.zip]

Archive with 202 entries (127 files):
- Supplementary Code/README.md
- Supplementary Code/RFLM_code_file/
- Supplementary Code/RFLM_code_file/.git/
- Supplementary Code/RFLM_code_file/.git/COMMIT_EDITMSG
- Supplementary Code/RFLM_code_file/.git/config
- Supplementary Code/RFLM_code_file/.git/description
- Supplementary Code/RFLM_code_file/.git/HEAD
- Supplementary Code/RFLM_code_file/.git/hooks/
- Supplementary Code/RFLM_code_file/.git/hooks/applypatch-msg.sample
- Supplementary Code/RFLM_code_file/.git/hooks/commit-msg.sample
- Supplementary Code/RFLM_code_file/.git/hooks/fsmonitor-watchman.sample
- Supplementary Code/RFLM_code_file/.git/hooks/post-update.sample
- Supplementary Code/RFLM_code_file/.git/hooks/pre-applypatch.sample
- Supplementary Code/RFLM_code_file/.git/hooks/pre-commit.sample
- Supplementary Code/RFLM_code_file/.git/hooks/pre-merge-commit.sample
- Supplementary Code/RFLM_code_file/.git/hooks/prepare-commit-msg.sample
- Supplementary Code/RFLM_code_file/.git/hooks/pre-push.sample
- Supplementary Code/RFLM_code_file/.git/hooks/pre-rebase.sample
- Supplementary Code/RFLM_code_file/.git/hooks/pre-receive.sample
- Supplementary Code/RFLM_code_file/.git/hooks/push-to-checkout.sample
- Supplementary Code/RFLM_code_file/.git/hooks/sendemail-validate.sample
- Supplementary Code/RFLM_code_file/.git/hooks/update.sample
- Supplementary Code/RFLM_code_file/.git/index
- Supplementary Code/RFLM_code_file/.git/info/
- Supplementary Code/RFLM_code_file/.git/info/exclude
- Supplementary Code/RFLM_code_file/.git/logs/
- Supplementary Code/RFLM_code_file/.git/logs/HEAD
- Supplementary Code/RFLM_code_file/.git/logs/refs/
- Supplementary Code/RFLM_code_file/.git/logs/refs/heads/
- Supplementary Code/RFLM_code_file/.git/logs/refs/heads/master
- Supplementary Code/RFLM_code_file/.git/logs/refs/remotes/
- Supplementary Code/RFLM_code_file/.git/logs/refs/remotes/origin/
- Supplementary Code/RFLM_code_file/.git/logs/refs/remotes/origin/master
- Supplementary Code/RFLM_code_file/.git/objects/
- Supplementary Code/RFLM_code_file/.git/objects/03/
- Supplementary Code/RFLM_code_file/.git/objects/03/077efd09881bf57d70d6a34f96acafaeea2882
- Supplementary Code/RFLM_code_file/.git/objects/03/d2c1c5f14d90cee1574a6ed27e2c8c3cbbdc2c
- Supplementary Code/RFLM_code_file/.git/objects/05/
- Supplementary Code/RFLM_code_file/.git/objects/05/5baf1c42a75b3fdf2698399354646030f636c5
- Supplementary Code/RFLM_code_file/.git/objects/0b/
- Supplementary Code/RFLM_code_file/.git/objects/0b/3d40bc114b3afb915190cceaa5fd513bbc9ec3
- Supplementary Code/RFLM_code_file/.git/objects/10/
- Supplementary Code/RFLM_code_file/.git/objects/10/84f3ae3b8ba90eb6920212d682a51cba994a09
- Supplementary Code/RFLM_code_file/.git/objects/19/
- Supplementary Code/RFLM_code_file/.git/objects/19/45efb2edc64abbbd1a42fea7abaaceb7e9e77f
- Supplementary Code/RFLM_code_file/.git/objects/1b/
- Supplementary Code/RFLM_code_file/.git/objects/1b/e1ea03832c20d5e18ae0ab618d12a3b2cd4bd3
- Supplementary Code/RFLM_code_file/.git/objects/1d/
- Supplementary Code/RFLM_code_file/.git/objects/1d/a116119c14644ef569afa0dd71ddb3aaad0e7f
- Supplementary Code/RFLM_code_file/.git/objects/1f/
- Supplementary Code/RFLM_code_file/.git/objects/1f/654b25377d8564848902c3ddd0677e3823a13c
- Supplementary Code/RFLM_code_file/.git/objects/2c/
- Supplementary Code/RFLM_code_file/.git/objects/2c/129d80701722e40d78de3d3e06bc47443084d2
- Supplementary Code/RFLM_code_file/.git/objects/37/
- Supplementary Code/RFLM_code_file/.git/objects/37/0789e476bc87a8dfcb5ea310b96c9fe3d6c6a8
- Supplementary Code/RFLM_code_file/.git/objects/38/
- Supplementary Code/RFLM_code_file/.git/objects/38/b924f29cb00f7eb46fe08c2e921cef7b3819b5
- Supplementary Code/RFLM_code_file/.git/objects/40/
- Supplementary Code/RFLM_code_file/.git/objects/40/7be7c3d40c99ef0808ad96bf8b0e8a8b7b75fe
- Supplementary Code/RFLM_code_file/.git/objects/44/
- Supplementary Code/RFLM_code_file/.git/objects/44/608870077421e4997aa2b474483860e6fa5374
- Supplementary Code/RFLM_code_file/.git/objects/44/eb5671186b945950d64333429136477a1c0b62
- Supplementary Code/RFLM_code_file/.git/objects/44/ee09e8c32c4ed5494f98d0b7a6bb72243f7c13
- Supplementary Code/RFLM_code_file/.git/objects/4d/
- Supplementary Code/RFLM_code_file/.git/objects/4d/11906745f3689502d15fdee731a8d46904605e
- Supplementary Code/RFLM_code_file/.git/objects/55/
- Supplementary Code/RFLM_code_file/.git/objects/55/1ab7dbf8db20f3511a4156c6f184d85231eccd
- Supplementary Code/RFLM_code_file/.git/objects/55/2344ac60c88b587e914bca62e811a3c436a368
- Supplementary Code/RFLM_code_file/.git/objects/58/
- Supplementary Code/RFLM_code_file/.git/objects/58/561c2f8842d5c980f1411b6ea6d3316678986d
- Supplementary Code/RFLM_code_file/.git/objects/5c/
- Supplementary Code/RFLM_code_file/.git/objects/5c/78f4422325e37c00ee9f543c991f5b3a4f3819
- Supplementary Code/RFLM_code_file/.git/objects/6d/
- Supplementary Code/RFLM_code_file/.git/objects/6d/4b0f66126a2c1a66e82a733f730f15f1271ef5
- Supplementary Code/RFLM_code_file/.git/objects/7a/
- Supplementary Code/RFLM_code_file/.git/objects/7a/1b20ed6fc7627e64e44a5f97387cd493bb3dd6
- Supplementary Code/RFLM_code_file/.git/objects/7c/
- Supplementary Code/RFLM_code_file/.git/objects/7c/08f73dfebb2a29173ea947d1a2e92ec8db27f5
- Supplementary Code/RFLM_code_file/.git/objects/80/
- Supplementary Code/RFLM_code_file/.git/objects/80/e2219def12391e2020f310594238906de112f7
- Supplementary Code/RFLM_code_file/.git/objects/84/
- Supplementary Code/RFLM_code_file/.git/objects/84/2ccb7961100031a86766c7b4a7e3b33c47c859
- Supplementary Code/RFLM_code_file/.git/objects/87/
- Supplementary Code/RFLM_code_file/.git/objects/87/d33508f3e3d4216a49e3ca4d624f9c00164360
- Supplementary Code/RFLM_code_file/.git/objects/91/
- Supplementary Code/RFLM_code_file/.git/objects/91/fe624073e48f6a3ab1622fa226ee80ea07d8e2
- Supplementary Code/RFLM_code_file/.git/objects/9b/
- Supplementary Code/RFLM_code_file/.git/objects/9b/781fc0c7d33207fa91124f93ab2e01e3203a9a
- Supplementary Code/RFLM_code_file/.git/objects/9b/e516294cef43232c192cd23f8e4354b2b82efe
- Supplementary Code/RFLM_code_file/.git/objects/9d/
- Supplementary Code/RFLM_code_file/.git/objects/9d/077a079c2d49d657d81a651a9d0884294b5f94
- Supplementary Code/RFLM_code_file/.git/objects/9d/9a29a566c9ef80872bd0ffe1c6c12380111e9d
- Supplementary Code/RFLM_code_file/.git/objects/a0/
- Supplementary Code/RFLM_code_file/.git/objects/a0/3d2b2413825f32906d4232fca9d3fc8e6eb4cc
- Supplementary Code/RFLM_code_file/.git/objects/a1/
- Supplementary Code/RFLM_code_file/.git/objects/a1/92e1ea55de806be2e2f277d6437f462ec0c994
- Supplementary Code/RFLM_code_file/.git/objects/a6/
- Supplementary Code/RFLM_code_file/.git/objects/a6/890c6de322fc6c890ceef0b4479ea3d124d0f8
- Supplementary Code/RFLM_code_file/.git/objects/a6/a946002e4ba241b8ab7ac12bb8326539e85b22
- Supplementary Code/RFLM_code_file/.git/objects/a7/
- Supplementary Code/RFLM_code_file/.git/objects/a7/8050f65c36e41c890605dd7aaf7a3deeebb8aa
- Supplementary Code/RFLM_code_file/.git/objects/ab/
- Supplementary Code/RFLM_code_file/.git/objects/ab/8cf8a505cb63c3c7a9e1cf1358f83deba1e369
- Supplementary Code/RFLM_code_file/.git/objects/c1/
- Supplementary Code/RFLM_code_file/.git/objects/c1/6b211b0cc7e254d56e1dd3f41bc4354f24f1a7
- Supplementary Code/RFLM_code_file/.git/objects/c1/aa865f7b32e0e3f070e8e8179e12410e640722
- Supplementary Code/RFLM_code_file/.git/objects/c3/
- Supplementary Code/RFLM_code_file/.git/objects/c3/082fd778d1428ecb66c069465eb2a259a36cfd
- Supplementary Code/RFLM_code_file/.git/objects/c3/52d1061379eeaf3790f53a39a8b2964eadfb0e
- Supplementary Code/RFLM_code_file/.git/objects/c8/
- Supplementary Code/RFLM_code_file/.git/objects/c8/7ab72e5268bf997178941ba5ec29bbc89c9636
- Supplementary Code/RFLM_code_file/.git/objects/cf/
- Supplementary Code/RFLM_code_file/.git/objects/cf/46584a86ee12f6246192909260fc50932662cf
- Supplementary Code/RFLM_code_file/.git/objects/cf/8c44f8622278e75bf13cc478e225c365b058a7
- Supplementary Code/RFLM_code_file/.git/objects/d9/
- Supplementary Code/RFLM_code_file/.git/objects/d9/e684f93c81660278048d5efb3f3f0b6c4cebd5
- Supplementary Code/RFLM_code_file/.git/objects/da/
- Supplementary Code/RFLM_code_file/.git/objects/da/b0da786deafa07c4fb25500521575166b9d09d
- Supplementary Code/RFLM_code_file/.git/objects/dd/
- Supplementary Code/RFLM_code_file/.git/objects/dd/c7a17efddbeaabc2cb2ffa4df092e1d7320f92
- Supplementary Code/RFLM_code_file/.git/objects/e6/
- Supplementary Code/RFLM_code_file/.git/objects/e6/9de29bb2d1d6434b8b29ae775ad8c2e48c5391
- Supplementary Code/RFLM_code_file/.git/objects/ef/
- Supplementary Code/RFLM_code_file/.git/objects/ef/b8a3acf43159f176bd4d88816aa348696085a6
- Supplementary Code/RFLM_code_file/.git/objects/f0/
- Supplementary Code/RFLM_code_file/.git/objects/f0/da10eaa76dec96508556895ecab38953e7d21b
- Supplementary Code/RFLM_code_file/.git/objects/f4/
- Supplementary Code/RFLM_code_file/.git/objects/f4/1d19e6a39b7a3344907960fc696824aaa6a738
- Supplementary Code/RFLM_code_file/.git/objects/f4/b75d5092ce1f234d9532e90d5c0148f635259f
- Supplementary Code/RFLM_code_file/.git/objects/f5/
- Supplementary Code/RFLM_code_file/.git/objects/f5/76ba18336ee90f758929706e622d4ad1c2ab20
- Supplementary Code/RFLM_code_file/.git/objects/fa/
- Supplementary Code/RFLM_code_file/.git/objects/fa/881e78e667347e90a2ad6e86f703c921068dc9
- Supplementary Code/RFLM_code_file/.git/objects/fe/
- Supplementary Code/RFLM_code_file/.git/objects/fe/4be00fcbe93e2461f79f81734467864dcd92fa
- Supplementary Code/RFLM_code_file/.git/objects/ff/
- Supplementary Code/RFLM_code_file/.git/objects/ff/5800f86b6aa54a013790065599234999f9580a
- Supplementary Code/RFLM_code_file/.git/objects/info/
- Supplementary Code/RFLM_code_file/.git/objects/pack/
- Supplementary Code/RFLM_code_file/.git/refs/
- Supplementary Code/RFLM_code_file/.git/refs/heads/
- Supplementary Code/RFLM_code_file/.git/refs/heads/master
- Supplementary Code/RFLM_code_file/.git/refs/remotes/
- Supplementary Code/RFLM_code_file/.git/refs/remotes/origin/
- Supplementary Code/RFLM_code_file/.git/refs/remotes/origin/master
- Supplementary Code/RFLM_code_file/.git/refs/tags/
- Supplementary Code/RFLM_code_file/Federated learning/
- Supplementary Code/RFLM_code_file/Federated learning/Analysis of robustness/
- Supplementary Code/RFLM_code_file/Federated learning/Analysis of robustness/Example.png
- Supplementary Code/RFLM_code_file/Federated learning/Analysis of robustness/MatComp.py
- Supplementary Code/RFLM_code_file/Federated learning/Code/
- Supplementary Code/RFLM_code_file/Federated learning/Code/aggregator.py
- Supplementary Code/RFLM_code_file/Federated learning/Code/BuildServer.py
- Supplementary Code/RFLM_code_file/Federated learning/Code/CBAM.py
- Supplementary Code/RFLM_code_file/Federated learning/Code/compute_auc.py
- Supplementary Code/RFLM_code_file/Federated learning/Code/CrossCorrelation.py
- Supplementary Code/RFLM_code_file/Federated learning/Code/data_deal_with.py
- Supplementary Code/RFLM_code_file/Federated learning/Code/DataLoading.py
- Supplementary Code/RFLM_code_file/Federated learning/Code/Federated.py
- Supplementary Code/RFLM_code_file/Federated learning/Code/focal_loss.py
- Supplementary Code/RFLM_code_file/Federated learning/Code/GraphConstructor.py
- Supplementary Code/RFLM_code_file/Federated learning/Code/main.py
- Supplementary Code/RFLM_code_file/Federated learning/Code/util.py
- Supplementary Code/RFLM_code_file/Federated learning/config.py
- Supplementary Code/RFLM_code_file/Federated learning/Model/
- Supplementary Code/RFLM_code_file/Federated learning/Model/__init__.py
- Supplementary Code/RFLM_code_file/Federated learning/Model/__pycache__/
- Supplementary Code/RFLM_code_file/Federated learning/Model/__pycache__/__init__.cpython-37.pyc
- Supplementary Code/RFLM_code_file/Federated learning/Model/__pycache__/Check_model.cpython-37.pyc
- Supplementary Code/RFLM_code_file/Federated learning/Model/BotNet/
- Supplementary Code/RFLM_code_file/Federated learning/Model/BotNet/__init__.py
- Supplementary Code/RFLM_code_file/Federated learning/Model/BotNet/__pycache__/
- Supplementary Code/RFLM_code_file/Federated learning/Model/BotNet/__pycache__/__init__.cpython-37.pyc
- Supplementary Code/RFLM_code_file/Federated learning/Model/BotNet/__pycache__/Botlayer.cpython-37.pyc
- Supplementary Code/RFLM_code_file/Federated learning/Model/BotNet/__pycache__/BotNetBottlent.cpython-37.pyc
- Supplementary Code/RFLM_code_file/Federated learning/Model/BotNet/Botlayer.py
- Supplementary Code/RFLM_code_file/Federated learning/Model/BotNet/BotNetBottlent.py
- Supplementary Code/RFLM_code_file/Federated learning/Model/Check_model.py
- Supplementary Code/RFLM_code_file/Federated learning/Model/DBB_ResNet/
- Supplementary Code/RFLM_code_file/Federated learning/Model/DBB_ResNet/__init__.py
- Supplementary Code/RFLM_code_file/Federated learning/Model/DBB_ResNet/__pycache__/
- Supplementary Code/RFLM_code_file/Federated learning/Model/DBB_ResNet/__pycache__/__init__.cpython-37.pyc
- Supplementary Code/RFLM_code_file/Federated learning/Model/DBB_ResNet/__pycache__/acb.cpython-37.pyc
- Supplementary Code/RFLM_code_file/Federated learning/Model/DBB_ResNet/__pycache__/convnet_utils.cpython-37.pyc
- Supplementary Code/RFLM_code_file/Federated learning/Model/DBB_ResNet/__pycache__/dbb_transforms.cpython-37.pyc
- Supplementary Code/RFLM_code_file/Federated learning/Model/DBB_ResNet/__pycache__/diversebranchblock.cpython-37.pyc
- Supplementary Code/RFLM_code_file/Federated learning/Model/DBB_ResNet/acb.py
- Supplementary Code/RFLM_code_file/Federated learning/Model/DBB_ResNet/convnet_utils.py
- Supplementary Code/RFLM_code_file/Federated learning/Model/DBB_ResNet/dbb_transforms.py
- Supplementary Code/RFLM_code_file/Federated learning/Model/DBB_ResNet/diversebranchblock.py
- Supplementary Code/RFLM_code_file/Federated learning/Model/DBB_ResNet/resnet.py
- Supplementary Code/RFLM_code_file/requirements.txt
- Supplementary Code/RFLM_code_file/WGAN/
- Supplementary Code/RFLM_code_file/WGAN/main.py
- Supplementary Code/RFLM_code_file/WGAN/models/
- Supplementary Code/RFLM_code_file/WGAN/models/wgan_gradient_penalty.py
- Supplementary Code/RFLM_code_file/WGAN/utils/
- Supplementary Code/RFLM_code_file/WGAN/utils/config.py
- Supplementary Code/RFLM_code_file/WGAN/utils/CT_dataset.py
- Supplementary Code/RFLM_code_file/WGAN/utils/data_loader.py
- Supplementary Code/RFLM_code_file/WGAN/utils/inception_score.py
- Supplementary Code/RFLM_code_file/WGAN/utils/tensorboard_logger.py
