# Supplementary material for: Robustly federated learning model for identifying high-risk patients with postoperative gastric cancer recurrence
Source: Nat Commun. 2024 Jan 25;15:742. doi: 10.1038/s41467-024-44946-4 (PMC10811238; doi:10.1038/s41467-024-44946-4)
Supplement: Supplementary file 5 — Supplementary Code [file 41467_2024_44946_MOESM5_ESM.zip › Supplementary Code/RFLM_code_file/Federated learning/Code/aggregator.py]

import copy
import torch
import os
import pickle as pk
from Code.util import sd_matrixing
from Code.DataLoading import normalize_adj
from Code.GraphConstructor import GraphConstructor

from sklearn.metrics import mutual_info_score
from scipy import spatial
from scipy import stats

def parameter_aggregate(args, A, w_server, global_model,value_metrix):
    # update global weights
    if args.agg == 'avg' or args.agg == "prox" or args.agg == "scaf":
        w_server = average_dic(w_server, args.device)
        w_server = [w_server] * args.clients
        personalized_model = copy.deepcopy(w_server)

    elif args.agg == "att":
        w_server = att_dic(w_server, global_model[0], args.device)
        w_server = [w_server] * args.clients
        personalized_model = copy.deepcopy(w_server)

    elif args.agg == "graph" or args.agg == "graph_v2" or args.agg == "graph_v3":
        personalized_model = graph_dic(w_server, A, args)

    elif args.agg == "graph_common":
        #w_server,
        personalized_model = graph_common(w_server,A, args,value_metrix)

    else:
        personalized_model = None
        exit('Unrecognized aggregation.')

    return personalized_model


def average_dic(model_dic, device, dp=0.001):
    w_avg = copy.deepcopy(model_dic[0])
    for k in w_avg.keys():
        for i in range(1, len(model_dic)):
            w_avg[k] = w_avg[k].data.clone().detach() + model_dic[i][k].data.clone().detach()
        w_avg[k] = w_avg[k].data.clone().detach().div(len(model_dic)) + torch.mul(torch.randn(w_avg[k].shape), dp)
    return w_avg


def att_dic(w_clients, w_server, device, stepsize=1, metric=1, dp=0.001):
    w_next = copy.deepcopy(w_server)
    att, att_mat = {}, {}
    for k in w_server.keys():
        w_next[k] = torch.zeros_like(w_server[k]).cpu()
        att[k] = torch.zeros(len(w_clients)).cpu()
    for k in w_next.keys():
        for i in range(0, len(w_clients)):
            att[k][i] = torch.norm((w_server[k]-w_clients[i][k]).type(torch.float32), metric)
    for k in w_next.keys():
        att[k] = torch.nn.functional.softmax(att[k], dim=0)
    for k in w_next.keys():
        att_weight = torch.zeros_like(w_server[k])
        for i in range(0, len(w_clients)):
            datatype = w_server[k].dtype
            att_weight += torch.mul(w_server[k] - w_clients[i][k], att[k][i].type(datatype))
        w_next[k] = w_server[k] - torch.mul(att_weight, stepsize) + torch.mul(torch.randn(w_server[k].shape), dp)
    return w_next


def graph_dic(models_dic, pre_A, args):
    keys = []
    key_shapes = []
    param_metrix = []

    for model in models_dic:
        param_metrix.append(sd_matrixing(model).clone().detach())
    param_metrix = torch.stack(param_metrix)

    for key, param in models_dic[0].items():
        keys.append(key)
        key_shapes.append(list(param.data.shape))

    if args.agg == "graph_v2" or args.agg == "graph_v3":
        # constract adj
        subgraph_size = min(args.subgraph_size, param_metrix.shape[0])
        A = generate_adj(param_metrix, args, subgraph_size).cpu().detach().numpy()
        A = normalize_adj(A)
        A = torch.tensor(A)
        if args.agg == "graph_v3":
            A = (1 - args.adjbeta) * pre_A + args.adjbeta * A
    else:
        A = pre_A

    # Aggregating
    aggregated_param = torch.mm(A, param_metrix)
    for i in range(args.layers - 1):
        aggregated_param = torch.mm(A, aggregated_param)
    new_param_matrix = (args.serveralpha * aggregated_param) + ((1 - args.serveralpha) * param_metrix)

    # reconstract parameter
    for i in range(len(models_dic)):
        pointer = 0
        for k in range(len(keys)):
            num_p = 1
            for n in key_shapes[k]:
                num_p *= n
            models_dic[i][keys[k]] = new_param_matrix[i][pointer:pointer + num_p].reshape(key_shapes[k])
            pointer += num_p

    return models_dic


def scaffold_update(server_state, client_states, active_ids, args):
    active_clients = [client_states[i] for i in active_ids]
    c_delta = []
    cc = [client_state["c_i_delta"] for client_state in active_clients]
    for ind in range(len(server_state["c"])):
        # handles the int64 and float data types jointly
        c_delta.append(
            torch.mean(torch.stack([c_i_delta[ind].float() for c_i_delta in cc]), dim=0).to(server_state["c"][ind].dtype)
        )
    c_delta = tuple(c_delta)

    c = []
    for param_1, param_2 in zip(server_state["c"], c_delta):
        c.append(param_1 + param_2 * args.clients * args.client_frac / args.clients)

    c = tuple(c)

    new_server_state = {
        "global_round": server_state["global_round"] + 1,
        "c": c
    }

    new_client_state = [{
        "global_round": new_server_state["global_round"],
        "model_delta": None,
        "c_i": client["c_i"],
        "c_i_delta": None,
        "c": server_state["c"]
    } for client in client_states]

    return new_server_state, new_client_state


def generate_adj(param_metrix, args, subgraph_size):
   # dist_metrix = torch.zeros((len(param_metrix), len(param_metrix)))

    Node_relationship_metrix = torch.zeros((len(param_metrix), len(param_metrix)))
    for i in range(len(param_metrix)):
        for j in range(len(param_metrix)):
            if args.Node_relationship == "MI":
                Node_relationship_metrix[i][j] = mutual_info_score(param_metrix[i], param_metrix[j])
            if args.Node_relationship == "cos":
                Node_relationship_metrix[i][j] = 1 - spatial.distance.cosine(param_metrix[i].view(1, -1), param_metrix[j].view(1, -1))
            if args.Node_relationship == "pairwise_distance":
                Node_relationship_metrix[i][j] = torch.nn.functional.pairwise_distance(
                param_metrix[i].view(1, -1), param_metrix[j].view(1, -1), p=2).clone().detach()
            if args.Node_relationship == "wasserstein_distance":
                Node_relationship_metrix[i][j] = stats.wasserstein_distance(param_metrix[i], param_metrix[j])

    Node_relationship_metrix = torch.nn.functional.normalize(Node_relationship_metrix).to(args.device)


    gc = GraphConstructor(Node_relationship_metrix.shape[0], subgraph_size, args.node_dim,
                          args.device, args.adjalpha).to(args.device)
    idx = torch.arange(Node_relationship_metrix.shape[0]).to(args.device)
    optimizer = torch.optim.SGD(gc.parameters(), lr=args.lr, weight_decay=args.weight_decay)

    for e in range(args.gc_epoch):
        optimizer.zero_grad()
        adj = gc(idx)
        adj = torch.nn.functional.normalize(adj)
        # loss = torch.nn.functional.mse_loss(adj, dist_metrix)
        loss = torch.nn.functional.mse_loss(adj, Node_relationship_metrix)
        loss.backward()
        optimizer.step()

    adj = gc.eval(idx).to("cpu")

    return adj


def read_out(personalized_models, device,dp):
    # average pooling as read out function
    global_model = average_dic(personalized_models, device, dp)
    return [global_model] * len(personalized_models)

def acc_aggregator(personalized_models, train_auc, dp=0.001):
    w_avg = copy.deepcopy(personalized_models[0])
    afford_acc = {}
    for id,value in train_auc.items():
        afford_acc[id] = value/sum(list(train_auc.values()))
    for k in w_avg.keys():
        for i in range(1, len(personalized_models)):
            w_avg[k] = w_avg[k].data.clone().detach() + torch.mul(personalized_models[i][k].data.clone().detach(),afford_acc[i])
        w_avg[k] = w_avg[k].data.clone().detach() + torch.mul(torch.randn(w_avg[k].shape), dp)
    return [w_avg] * len(personalized_models)


def graph_common(models_dic, pre_A, args,value_metrix):
    keys = []
    key_shapes = []
    param_metrix = []
    for model in models_dic:
        param_metrix.append(sd_matrixing(model).clone().detach())
    param_metrix = torch.stack(param_metrix)

    vector_common = value_metrix

    for key, param in models_dic[0].items():
        keys.append(key)
        key_shapes.append(list(param.data.shape))

    if args.agg == "graph_common":
        # constract adj
        subgraph_size = min(args.subgraph_size, vector_common.shape[0])
        A = generate_adj(vector_common, args, subgraph_size).cpu().detach().numpy()
        A = normalize_adj(A)
        A = torch.tensor(A)
        if args.agg == "graph_common":
            A = (1 - args.adjbeta) * pre_A + args.adjbeta * A
    else:
        A = pre_A

    # Aggregating
    aggregated_param = torch.mm(A, param_metrix)
    for i in range(args.layers - 1):
        aggregated_param = torch.mm(A, aggregated_param)
    new_param_matrix = (args.serveralpha * aggregated_param) + ((1 - args.serveralpha) * param_metrix)

    # reconstract parameter
    for i in range(len(models_dic)):
        pointer = 0
        for k in range(len(keys)):
            num_p = 1
            for n in key_shapes[k]:
                num_p *= n
            models_dic[i][keys[k]] = new_param_matrix[i][pointer:pointer + num_p].reshape(key_shapes[k])
            pointer += num_p

    return models_dic
