# Supplementary material for: Robustly federated learning model for identifying high-risk patients with postoperative gastric cancer recurrence
Source: Nat Commun. 2024 Jan 25;15:742. doi: 10.1038/s41467-024-44946-4 (PMC10811238; doi:10.1038/s41467-024-44946-4)
Supplement: Supplementary file 5 — Supplementary Code [file 41467_2024_44946_MOESM5_ESM.zip › Supplementary Code/RFLM_code_file/Federated learning/Code/CBAM.py]

import torch
import torch.nn as nn
class CBAMLayer(nn.Module):
    def __init__(self, channel, reduction=16, spatial_kernel=7):
        super(CBAMLayer, self).__init__()

        self.max_pool = nn.AdaptiveMaxPool2d(1)
        self.avg_pool = nn.AdaptiveAvgPool2d(1)
        # shared MLP
        self.mlp = nn.Sequential(
            nn.Conv2d(channel, channel // reduction, 1, bias=False),
            nn.ReLU(inplace=True),
            nn.Conv2d(channel // reduction, channel, 1, bias=False)
        )
        # spatial attention
        self.conv = nn.Conv2d(2, 1, kernel_size=spatial_kernel,
                              padding=spatial_kernel // 2, bias=False)
        self.sigmoid = nn.Sigmoid()
    def forward(self, x):
        max_out = self.mlp(self.max_pool(x))
        avg_out = self.mlp(self.avg_pool(x))
        channel_out = self.sigmoid(max_out + avg_out)
        x = channel_out * x
        max_out, _ = torch.max(x, dim=1, keepdim=True)
        avg_out = torch.mean(x, dim=1, keepdim=True)
        spatial_out = self.sigmoid(self.conv(torch.cat([max_out, avg_out], dim=1)))
        x = spatial_out * x
        return x
