# Supplementary material for: Robustly federated learning model for identifying high-risk patients with postoperative gastric cancer recurrence
Source: Nat Commun. 2024 Jan 25;15:742. doi: 10.1038/s41467-024-44946-4 (PMC10811238; doi:10.1038/s41467-024-44946-4)
Supplement: Supplementary file 5 — Supplementary Code [file 41467_2024_44946_MOESM5_ESM.zip › Supplementary Code/RFLM_code_file/Federated learning/Code/data_deal_with.py]

import os
import random
import time
"""
    Txt text was used to generate the sequence of recorded patients
"""
from config import load_config
args = load_config()
start_time = time.time()

Record = 'D'
args.original_dir = Original_dir = r'Validation %s\Mutil_data' % (Record)

CenterName = ['CenterA','CenterB','CenterC']

for center in CenterName:
    data_dir = os.path.join(args.original_dir,center)
    output_dir = args.txt_dir

    illClass = args.category

    train_l = '%s_train_log.txt'%center
    test_l = '%s_test_log.txt'%center

    os.makedirs(output_dir,exist_ok=True)
    f = open(os.path.join(output_dir, train_l), 'w')
    f.writelines("")
    f.close()
    f = open(os.path.join(output_dir, test_l), 'w')
    f.writelines("")
    f.close()

    train_patients_num = 0
    test_patients_num = 0
    pngs_count = 0
    train_patients_path_list = []
    test_patients_path_list = []

    groupes_list = os.listdir(data_dir)
    for groupes in groupes_list:
        patients_classes_path = os.path.join(data_dir,groupes)
        patients_classes_list = os.listdir(patients_classes_path)
        for patients_class in patients_classes_list:
            classes_path = os.path.join(data_dir,groupes,patients_class)
            patients_list = os.listdir(classes_path)
            for patient in patients_list:
                if groupes =='train_data':
                    train_patients_num += 1
                    patient_path = os.path.join(classes_path, patient)
                    train_patients_path_list.append(patient_path)
                if groupes == 'test_data':
                    test_patients_num += 1
                    patient_path = os.path.join(classes_path, patient)
                    test_patients_path_list.append(patient_path)
                pngs_count += len(os.listdir(patient_path))

    random.shuffle(train_patients_path_list)
    random.shuffle(test_patients_path_list)

    train_mat = []
    train_label = []

    test_mat = []
    test_label = []

    data_count = 0
    train_imgs_count = 0
    test_imgs_count = 0
    idx=0

    for patient_i_path in train_patients_path_list:
        patient_class = patient_i_path.split('\\')[-2]
        png_class = 0
        if patient_class == illClass[1]:
            png_class = 1
        elif patient_class == illClass[0]:
            png_class = 0
        img_list = os.listdir(patient_i_path)

        for imgs in img_list:
            img_path = os.path.join(patient_i_path, imgs)
            data_count += 1
            train_imgs_count += 1
            f = open(os.path.join(output_dir, train_l), 'a')
            f.writelines((img_path,"*",str(data_count),"*", str(png_class),"\n"))
            f.close()


    data_test=0
    for patient_i_path in test_patients_path_list:
        patient_class = patient_i_path.split('\\')[-2]
        png_class = 0
        if patient_class == illClass[1]:
            png_class = 1
        elif patient_class == illClass[0]:
            png_class = 0

        img_list = os.listdir(patient_i_path)
        for imgs in img_list:
            img_path = os.path.join(patient_i_path, imgs)
            data_test += 1
            test_imgs_count += 1
            
            f = open(os.path.join(output_dir, test_l), 'a')
            f.writelines((img_path,"*", str(data_test),"*", str(png_class), "\n"))
            f.close()

    print('{}-TXT text saved in:{}'.format(center,args.txt_dir))
