# Supplementary material for: Robustly federated learning model for identifying high-risk patients with postoperative gastric cancer recurrence
Source: Nat Commun. 2024 Jan 25;15:742. doi: 10.1038/s41467-024-44946-4 (PMC10811238; doi:10.1038/s41467-024-44946-4)
Supplement: Supplementary file 5 — Supplementary Code [file 41467_2024_44946_MOESM5_ESM.zip › Supplementary Code/RFLM_code_file/Federated learning/Model/BotNet/__init__.py]

from .Botlayer import *
from .BotNetBottlent import *
