# Supplementary material for: Robustly federated learning model for identifying high-risk patients with postoperative gastric cancer recurrence
Source: Nat Commun. 2024 Jan 25;15:742. doi: 10.1038/s41467-024-44946-4 (PMC10811238; doi:10.1038/s41467-024-44946-4)
Supplement: Supplementary file 5 — Supplementary Code [file 41467_2024_44946_MOESM5_ESM.zip › Supplementary Code/RFLM_code_file/Federated learning/Model/BotNet/BotNetBottlent.py]

from torch import nn
from torchvision.models import resnet50,resnet34,resnet18
from .Botlayer import BottleStack
import sys
sys.path.append(r'.\DL_Platform\Model')

layer = BottleStack(
    dim = 64,
    fmap_size = 56,        # set specifically for imagenet's 224 x 224
    dim_out = 2048,
    proj_factor = 4,
    downsample = True,
    heads = 4,
    dim_head = 128,
    rel_pos_emb = True,
    activation = nn.ReLU()
)

def Botnet18(pretrained,NumClass):
    resnet = resnet18(pretrained=pretrained)
    backbone = list(resnet.children())
    model = nn.Sequential(
        *backbone[:4],
        layer,
        nn.AdaptiveAvgPool2d((1, 1)),
        nn.Flatten(1),
        nn.Linear(2048, NumClass)
    )
    return model

def Botnet34(pretrained,NumClass):
    resnet = resnet34(pretrained=pretrained)
    backbone = list(resnet.children())
    model = nn.Sequential(
        *backbone[:5],
        layer,
        nn.AdaptiveAvgPool2d((1, 1)),
        nn.Flatten(1),
        nn.Linear(2048, NumClass)
    )
    return model
