# Supplementary material for: Robustly federated learning model for identifying high-risk patients with postoperative gastric cancer recurrence
Source: Nat Commun. 2024 Jan 25;15:742. doi: 10.1038/s41467-024-44946-4 (PMC10811238; doi:10.1038/s41467-024-44946-4)
Supplement: Supplementary file 5 — Supplementary Code [file 41467_2024_44946_MOESM5_ESM.zip › Supplementary Code/RFLM_code_file/Federated learning/Model/DBB_ResNet/acb.py]

import torch.nn as nn

class CropLayer(nn.Module):

    #   E.g., (-1, 0) means this layer should crop the first and last rows of the feature map. And (0, -1) crops the first and last columns
    def __init__(self, crop_set):
        super(CropLayer, self).__init__()
        self.rows_to_crop = - crop_set[0]
        self.cols_to_crop = - crop_set[1]
        assert self.rows_to_crop >= 0
        assert self.cols_to_crop >= 0

    def forward(self, input):
        if self.rows_to_crop == 0 and self.cols_to_crop == 0:
            return input
        elif self.rows_to_crop > 0 and self.cols_to_crop == 0:
            return input[:, :, self.rows_to_crop:-self.rows_to_crop, :]
        elif self.rows_to_crop == 0 and self.cols_to_crop > 0:
            return input[:, :, :, self.cols_to_crop:-self.cols_to_crop]
        else:
            return input[:, :, self.rows_to_crop:-self.rows_to_crop, self.cols_to_crop:-self.cols_to_crop]

class ACBlock(nn.Module):

    def __init__(self, in_channels, out_channels, kernel_size, stride=1, padding=0, dilation=1, groups=1, padding_mode='zeros', deploy=False,
                 use_affine=True, nonlinear=None):
        super(ACBlock, self).__init__()
        if nonlinear is None:
            self.nonlinear = nn.Identity()
        else:
            self.nonlinear = nonlinear
        self.deploy = deploy
        if deploy:
            self.fused_conv = nn.Conv2d(in_channels=in_channels, out_channels=out_channels, kernel_size=(kernel_size,kernel_size), stride=stride,
                                      padding=padding, dilation=dilation, groups=groups, bias=True, padding_mode=padding_mode)
        else:
            self.square_conv = nn.Conv2d(in_channels=in_channels, out_channels=out_channels,
                                         kernel_size=(kernel_size, kernel_size), stride=stride,
                                         padding=padding, dilation=dilation, groups=groups, bias=False,
                                         padding_mode=padding_mode)
            self.square_bn = nn.BatchNorm2d(num_features=out_channels, affine=use_affine)

            center_offset_from_origin_border = padding - kernel_size // 2
            ver_pad_or_crop = (padding, center_offset_from_origin_border)
            hor_pad_or_crop = (center_offset_from_origin_border, padding)
            if center_offset_from_origin_border >= 0:
                self.ver_conv_crop_layer = nn.Identity()
                ver_conv_padding = ver_pad_or_crop
                self.hor_conv_crop_layer = nn.Identity()
                hor_conv_padding = hor_pad_or_crop
            else:
                self.ver_conv_crop_layer = CropLayer(crop_set=ver_pad_or_crop)
                ver_conv_padding = (0, 0)
                self.hor_conv_crop_layer = CropLayer(crop_set=hor_pad_or_crop)
                hor_conv_padding = (0, 0)
            self.ver_conv = nn.Conv2d(in_channels=in_channels, out_channels=out_channels, kernel_size=(kernel_size, 1),
                                      stride=stride,
                                      padding=ver_conv_padding, dilation=dilation, groups=groups, bias=False,
                                      padding_mode=padding_mode)

            self.hor_conv = nn.Conv2d(in_channels=in_channels, out_channels=out_channels, kernel_size=(1, kernel_size),
                                      stride=stride,
                                      padding=hor_conv_padding, dilation=dilation, groups=groups, bias=False,
                                      padding_mode=padding_mode)
            self.ver_bn = nn.BatchNorm2d(num_features=out_channels, affine=use_affine)
            self.hor_bn = nn.BatchNorm2d(num_features=out_channels, affine=use_affine)


    def forward(self, input):
        if self.deploy:
            return self.fused_conv(input)
        else:
            square_outputs = self.square_conv(input)
            square_outputs = self.square_bn(square_outputs)
            vertical_outputs = self.ver_conv_crop_layer(input)
            vertical_outputs = self.ver_conv(vertical_outputs)
            vertical_outputs = self.ver_bn(vertical_outputs)
            horizontal_outputs = self.hor_conv_crop_layer(input)
            horizontal_outputs = self.hor_conv(horizontal_outputs)
            horizontal_outputs = self.hor_bn(horizontal_outputs)
            result = square_outputs + vertical_outputs + horizontal_outputs
            return self.nonlinear(result)
