# Supplementary material for: Robustly federated learning model for identifying high-risk patients with postoperative gastric cancer recurrence
Source: Nat Commun. 2024 Jan 25;15:742. doi: 10.1038/s41467-024-44946-4 (PMC10811238; doi:10.1038/s41467-024-44946-4)
Supplement: Supplementary file 5 — Supplementary Code [file 41467_2024_44946_MOESM5_ESM.zip › Supplementary Code/RFLM_code_file/WGAN/main.py]

from utils.config import parse_args
from utils.data_loader import get_data_loader

from models.wgan_gradient_penalty import WGAN_GP

import os
os.environ['TF_CPP_MIN_LOG_LEVEL'] = '2'


def main(args):
    model = WGAN_GP  #None
    if args.model == 'WGAN-GP':
        model = WGAN_GP(args)
    else:
        print("Model type non-existing. Try again.")
        exit(-1)

    # Load datasets to train and test loaders
    train_loader, test_loader = get_data_loader(args)

    # Start model training
    if args.is_train == 'True':
        model.train(train_loader)
    else:
        model.evaluate(test_loader, args.load_D, args.load_G,args.save_path,args.number)


if __name__ == '__main__':
    args = parse_args()
    print(args.channels)
    print(args.cuda)
    main(args)
