# Supplementary material for: Robustly federated learning model for identifying high-risk patients with postoperative gastric cancer recurrence
Source: Nat Commun. 2024 Jan 25;15:742. doi: 10.1038/s41467-024-44946-4 (PMC10811238; doi:10.1038/s41467-024-44946-4)
Supplement: Supplementary file 7 — Source data [file 41467_2024_44946_MOESM7_ESM.xlsx]

## Sheet: Table 1
Center A										Center B										Center C										Center D
Case	Set	Label(0:NR-AGC,1:R-AGC)	Sex	Age	T-stage	N-stage	CA199(Absent,Present)			Case	Set	Label(0:NR-AGC,1:R-AGC)	Sex	Age	T-stage	N-stage	CA199(Absent,Present)			Case	Set	Label(0:NR-AGC,1:R-AGC)	Sex	Age	T-stage	N-stage	CA199(Absent,Present)			Case	Set	Label(0:NR-AGC,1:R-AGC)	Sex	Age	T-stage	N-stage	CA199(Absent,Present)
1	test_data	0	female	41	T2	N1	0			1	test_data	1	male	62	T3	N3b	0			1	test_data	0	female	62	T4	N0	0			1	test_data	0	male	60	T2	N2	0
2	train_data	0	female	46	T2	N0	0			2	train_data	0	male	50	T3	N3a	0			2	test_data	1	female	64	T3	N3a	1			2	test_data	0	female	46	T3	N3a	0
3	test_data	0	male	60	T4	N3a	0			3	test_data	0	male	71	T4	N3a	1			3	train_data	0	male	76	T2	N0	0			3	test_data	0	male	51	T4	N1	0
4	test_data	0	male	45	T3	N3a	0			4	train_data	1	male	76	T3	N1	0			4	test_data	0	female	58	T3	N0	0			4	test_data	0	female	35	T4	N0	0
5	train_data	0	female	70	T4	N3a	0			5	train_data	1	female	57	T3	N1	0			5	train_data	0	male	52	T4	N2	0			5	train_data	1	female	44	T4	N0	0
6	test_data	1	female	53	T3	N2	0			6	train_data	1	female	66	T4	N2	0			6	train_data	0	male	35	T3	N1	0			6	test_data	0	male	72	T3	N1	0
7	train_data	1	female	31	T3	N3b	1			7	train_data	1	male	69	T3	N2	1			7	train_data	1	female	62	T4	N3b	0			7	train_data	0	female	78	T4	N3a	0
8	test_data	0	male	75	T3	N2	0			8	train_data	1	male	73	T3	N2	0			8	test_data	1	female	63	T4	N3a	1			8	train_data	0	female	54	T2	N1	0
9	train_data	1	male	36	T4	N2	0			9	train_data	0	female	63	T4	N3b	0			9	test_data	0	male	81	T2	N0	1			9	train_data	0	female	58	T2	N0	0
10	train_data	0	male	55	T3	N0	0			10	test_data	1	male	78	T3	N3a	0			10	train_data	0	female	44	T3	N2	0			10	test_data	0	male	61	T1b	N0	0
11	train_data	0	male	56	T3	N0	0			11	train_data	0	male	65	T4	N0	0			11	test_data	1	female	53	T2	N1	0			11	train_data	0	male	45	T2	N2	0
12	test_data	0	male	74	T4	N3a	0			12	train_data	0	male	52	T3	N2	0			12	test_data	1	male	61	T4	N2	1			12	test_data	0	female	53	T2	N0	1
13	test_data	0	female	55	T4	N0	0			13	test_data	0	male	58	T3	N2	0			13	train_data	0	male	46	T2	N0	0			13	test_data	0	male	60	T3	N2	0
14	train_data	0	male	71	T3	N0	0			14	test_data	0	female	45	T2	N2	0			14	test_data	1	female	36	T4	N2	0			14	test_data	0	female	74	T4	N1	0
15	train_data	1	male	43	T2	N1	0			15	train_data	1	male	72	T3	N0	0			15	test_data	1	male	36	T2	N1	0			15	train_data	0	male	56	T4	N3b	0
16	test_data	0	male	63	T3	N0	1			16	test_data	0	male	55	T2	N1	0			16	test_data	1	male	53	T3	N0	0			16	train_data	0	male	77	T3	N1	1
17	test_data	1	male	69	T4	N2	0			17	test_data	0	male	68	T3	N3b	0			17	train_data	0	male	64	T4	N3a	1			17	train_data	0	female	37	T3	N3a	0
18	test_data	0	male	71	T3	N0	1			18	train_data	1	male	64	T4	N2	0			18	train_data	1	female	53	T2	N0	0			18	train_data	0	male	54	T4	N3b	0
19	test_data	0	female	78	T3	N1	0			19	train_data	1	female	67	T4	N0	0			19	test_data	1	male	45	T4	N2	0			19	train_data	0	male	54	T3	N2	1
20	test_data	0	female	59	T4	N0	0			20	test_data	0	male	56	T3	N0	0			20	train_data	0	male	55	T4	N3a	0			20	test_data	0	male	56	T2	N3a	0
21	train_data	0	male	58	T3	N3a	1			21	test_data	0	male	74	T3	N2	1			21	test_data	1	male	85	T3	N2	0			21	test_data	0	female	50	T2	N0	0
22	test_data	0	male	48	T3	N0	0			22	train_data	1	male	74	T4	N1	0			22	train_data	1	male	48	T2	N0	0			22	train_data	0	female	63	T1b	N0	0
23	test_data	1	female	64	T3	N3a	0			23	test_data	0	male	53	T3	N1	1			23	test_data	0	female	62	T3	N2	1			23	train_data	0	female	52	T4	N3a	0
24	test_data	0	male	60	T3	N0	0			24	test_data	0	male	69	T2	N1	0			24	test_data	0	female	54	T2	N0	1			24	test_data	0	female	49	T2	N3a	0
25	test_data	0	female	36	T4	N0	0			25	test_data	1	male	84	T4	N3a	0			25	train_data	0	male	56	T4	N3a	0			25	train_data	1	male	44	T2	N0	0
26	train_data	0	male	115	T4	N3a	1			26	train_data	0	male	64	T4	N0	0			26	train_data	1	male	82	T4	N3a	0			26	test_data	0	male	48	T1b	N1	0
27	train_data	1	female	69	T4	N0	0			27	train_data	0	male	66	T2	N0	0			27	test_data	1	female	30	T2	N0	0			27	train_data	0	male	45	T3	N2	0
28	test_data	0	male	68	T3	N0	0			28	train_data	0	male	64	T3	N0	0			28	train_data	1	female	55	T2	N0	1			28	test_data	0	female	69	T1a	N0	0
29	test_data	1	male	62	T3	N3a	0			29	train_data	0	female	60	T3	N0	0			29	test_data	1	male	42	T2	N0	0			29	test_data	0	female	57	T1b	N0	0
30	test_data	1	female	72	T3	N2	0			30	test_data	0	female	54	T3	N1	0			30	train_data	1	female	35	T4	N3a	0			30	test_data	0	female	57	T1a	N0	1
31	train_data	0	female	61	T3	N3a	0			31	test_data	0	male	68	T3	N0	0			31	test_data	0	female	43	T4	N3a	0			31	test_data	0	female	51	T4	N1	0
32	train_data	0	female	55	T3	N1	0			32	train_data	0	male	59	T4	N1	1			32	test_data	1	male	66	T3	N3a	1			32	test_data	1	male	33	T3	N3a	1
33	test_data	0	male	28	T4	N3a	0			33	train_data	0	female	49	T3	N1	0			33	train_data	0	male	66	T4	N1	0			33	test_data	0	female	57	T1b	N0	0
34	test_data	0	male	60	T2	N3a	0			34	train_data	0	male	59	T4	N1	1			34	train_data	0	male	34	T2	N2	0			34	test_data	0	female	63	T1b	N0	0
35	train_data	0	male	66	T3	N3a	0			35	test_data	0	male	47	T2	N1	0			35	train_data	1	female	72	T2	N0	0			35	test_data	0	female	75	T1a	N1	0
36	test_data	0	female	67	T2	N2	0			36	test_data	1	female	77	T2	N0	0			36	train_data	1	male	75	T4	N2	0			36	train_data	0	female	54	T3	N0	0
37	test_data	0	male	67	T4	N1	0			37	test_data	1	male	55	T4	N3b	0			37	test_data	1	female	48	T4	N3b	0			37	train_data	0	female	73	T4	N1	0
38	test_data	0	female	73	T4	N0	0			38	test_data	1	male	70	T4	N3a	0			38	test_data	1	male	60	T4	N0	1			38	train_data	0	male	80	T3	N0	0
39	train_data	0	male	66	T4	N2	0			39	train_data	0	male	81	T3	N1	0			39	test_data	0	female	44	T2	N0	0			39	train_data	0	male	74	T1b	N0	0
40	train_data	1	male	67	T3	N1	0			40	test_data	1	male	53	T3	N3b	0			40	test_data	0	male	65	T4	N3a	0			40	train_data	0	female	48	T3	N1	1
41	train_data	0	male	56	T4	N3a	0			41	train_data	0	female	70	T2	N0	0			41	test_data	1	male	71	T2	N1	0			41	train_data	0	female	72	T4	N0	0
42	train_data	0	male	69	T4	N2	1			42	test_data	0	female	60	T4	N3b	1			42	test_data	0	female	41	T4	N2	0			42	test_data	1	male	44	T3	N3a	0
43	train_data	1	female	43	T4	N3a	0			43	test_data	0	male	52	T4	N3a	0			43	test_data	0	female	53	T4	N3a	0			43	test_data	1	male	68	T3	N2	0
44	test_data	0	male	55	T4	N1	1			44	test_data	0	male	62	T3	N3b	0			44	train_data	0	male	69	T3	N1	0			44	train_data	0	female	62	T1b	N1	0
45	train_data	1	male	69	T4	N2	0			45	train_data	0	male	68	T4	N2	1			45	train_data	0	male	55	T3	N0	0			45	test_data	0	female	25	T4	N3b	0
46	train_data	1	female	64	T3	N0	0			46	test_data	0	male	61	T3	N2	1			46	test_data	1	female	62	T4	N3b	1			46	test_data	1	male	57	T1b	N0	1
47	train_data	1	female	48	T3	N0	0			47	test_data	1	male	63	T3	N2	0			47	test_data	0	female	54	T3	N3b	0			47	train_data	1	male	57	T3	N1	1
48	test_data	0	male	66	T4	N3a	0			48	test_data	0	female	67	T4	N2	0			48	train_data	0	male	52	T4	N3a	1			48	test_data	0	male	57	T2	N0	0
49	test_data	0	female	73	T3	N3a	0			49	test_data	0	male	76	T3	N0	0			49	train_data	0	male	61	T4	N1	0			49	test_data	0	female	43	T1a	N0	0
50	train_data	0	male	78	T3	N1	0			50	train_data	0	female	29	T4	N3a	0			50	test_data	0	male	36	T4	N3b	0			50	test_data	0	male	68	T1b	N0	0
51	train_data	1	female	53	T4	N3b	0			51	train_data	1	male	62	T3	N3a	1			51	train_data	0	female	66	T4	N3a	0			51	train_data	0	female	40	T2	N1	0
52	train_data	0	male	61	T3	N2	0			52	test_data	0	male	54	T4	N1	1			52	test_data	1	male	58	T3	N0	0			52	test_data	0	male	71	T4	N3a	0
53	train_data	1	male	58	T3	N2	0			53	test_data	1	male	67	T3	N0	0			53	test_data	1	female	75	T3	N2	0			53	test_data	0	male	38	T3	N2	0
54	train_data	1	female	65	T4	N3b	0			54	test_data	1	female	66	T3	N3a	0			54	train_data	0	female	47	T2	N0	0			54	test_data	1	male	70	T3	N2	0
55	test_data	0	female	56	T3	N0	0			55	train_data	0	male	45	T3	N1	0			55	test_data	0	female	24	T2	N0	1			55	test_data	0	male	52	T4	N3a	1
56	test_data	0	male	58	T4	N2	0			56	train_data	0	female	48	T4	N3a	0			56	train_data	1	male	64	T2	N2	0			56	test_data	0	female	34	T3	N2	0
57	test_data	0	female	62	T4	N3b	1			57	train_data	0	male	67	T3	N3b	0			57	train_data	1	female	34	T4	N2	0			57	test_data	0	female	45	T4	N3b	1
58	test_data	0	female	65	T3	N2	0			58	test_data	1	male	42	T3	N2	0			58	test_data	0	male	60	T4	N2	0			58	train_data	1	female	70	T2	N3a	0
59	train_data	0	female	65	T3	N0	0			59	train_data	0	male	74	T3	N0	0			59	train_data	1	male	41	T4	N3b	0			59	train_data	0	male	45	T4	N1	0
60	train_data	1	male	72	T3	N3a	0			60	train_data	0	male	55	T3	N1	0			60	test_data	0	female	61	T4	N3a	0			60	test_data	0	female	56	T1b	N0	0
61	train_data	0	female	48	T4	N3a	1			61	train_data	0	female	56	T2	N3a	0			61	train_data	1	male	70	T3	N1	0			61	test_data	0	male	41	T4	N3b	0
62	test_data	0	male	80	T4	N0	0			62	train_data	0	male	63	T3	N0	0			62	test_data	0	male	48	T2	N2	0			62	test_data	0	male	67	T4	N1	0
63	train_data	0	female	29	T3	N3a	0			63	train_data	0	male	69	T4	N0	0			63	test_data	1	male	63	T2	N0	0			63	train_data	0	male	67	T4	N3b	0
64	test_data	0	female	65	T3	N3a	0			64	test_data	1	male	50	T3	N2	0			64	test_data	1	male	68	T4	N3a	1			64	train_data	0	male	63	T2	N0	0
65	train_data	0	male	39	T3	N2	0			65	train_data	1	male	73	T3	N3b	0			65	train_data	0	male	64	T2	N0	0			65	train_data	0	male	57	T4	N2	0
66	train_data	0	male	52	T4	N3a	0			66	train_data	0	female	65	T4	N2	0			66	train_data	0	male	40	T4	N0	0			66	train_data	0	male	48	T2	N3a	0
67	test_data	0	male	61	T4	N3a	0			67	train_data	0	male	59	T3	N0	0			67	train_data	0	female	55	T2	N0	0			67	test_data	1	male	41	T4	N3a	0
68	test_data	1	male	58	T3	N3a	0			68	test_data	1	female	44	T4	N3b	0			68	test_data	0	female	64	T4	N2	0			68	test_data	1	female	51	T4	N3a	0
69	test_data	0	male	59	T3	N2	0			69	test_data	0	female	68	T3	N2	0			69	test_data	1	female	62	T4	N2	1			69	test_data	0	male	54	T3	N0	0
70	train_data	0	male	52	T3	N0	0			70	test_data	0	male	68	T3	N1	0			70	test_data	0	female	41	T2	NO	0			70	test_data	0	male	31	T3	N2	0
71	test_data	1	female	63	T4	N2	0			71	test_data	0	female	63	T2	N2	0			71	test_data	0	male	53	T4	N3b	0			71	test_data	0	female	59	T3	N1	0
72	test_data	1	male	70	T3	N3a	1			72	test_data	0	female	53	T4	N2	0			72	test_data	0	male	76	T2	N2	0			72	test_data	1	female	76	T3	N2	0
73	train_data	0	male	70	T3	N3a	1			73	train_data	0	female	52	T3	N0	0			73	train_data	1	male	58	T3	N2	0			73	train_data	0	male	48	T1b	N0	0
74	train_data	0	male	41	T3	N3a	0			74	train_data	0	female	49	T4	N2	0			74	test_data	0	male	49	T2	N0	0			74	train_data	0	male	46	T4	N2	0
75	train_data	0	male	65	T4	N3b	0			75	train_data	0	female	73	T3	N2	0			75	train_data	0	male	53	T4	N2	0			75	train_data	0	male	61	T4	N0	1
76	test_data	0	female	49	T4	N2	0			76	test_data	1	male	59	T3	N1	0			76	train_data	1	male	61	T3	N3a	1			76	test_data	1	female	65	T3	N3a	0
77	train_data	1	female	55	T3	N3b	0			77	train_data	0	male	68	T3	N0	1			77	train_data	0	male	57	T4	N3a	0			77	train_data	0	male	73	T2	N0	0
78	train_data	1	male	57	T3	N3a	0			78	train_data	0	female	71	T4	N2	0			78	train_data	0	female	63	T4	N0	0			78	test_data	0	male	64	T3	N3a	0
79	test_data	0	female	65	T4	N3b	0			79	train_data	0	female	65	T2	N0	0			79	test_data	0	male	54	T4	N3b	0			79	test_data	0	male	60	T2	N0	0
80	train_data	0	male	72	T3	N3a	0			80	train_data	0	male	65	T2	N1	0			80	test_data	1	male	77	T4	N3a	0			80	test_data	0	male	65	T3	N0	0
81	train_data	0	female	63	T2	N1	0			81	train_data	0	male	75	T4	N3a	0			81	train_data	1	male	63	T4	N1	0			81	test_data	0	female	35	T3	N0	0
82	test_data	1	male	59	T4	N3a	0			82	test_data	1	male	66	T3	N2	0			82	test_data	0	male	53	T4	N2	1			82	test_data	0	female	52	T4	N3b	0
83	train_data	0	male	59	T3	N1	0			83	test_data	0	male	83	T3	N3a	0			83	train_data	1	male	62	T4	N3a	0			83	train_data	0	male	65	T4	N3b	0
84	train_data	0	female	62	T3	N0	0			84	train_data	1	male	46	T3	N3a	0			84	train_data	0	male	68	T4	N3a	1			84	test_data	0	female	45	T3	N1	1
85	train_data	0	male	68	T3	N3a	0			85	train_data	1	male	53	T3	N3b	0			85	train_data	1	female	54	T4	N3b	0			85	test_data	1	female	45	T3	N2	0
86	test_data	0	male	66	T3	N3a	1			86	test_data	1	male	64	T3	N2	0			86	train_data	0	female	54	T4	N1	1			86	train_data	0	male	49	T3	N1	0
87	train_data	0	female	52	T4	N3a	0			87	test_data	0	female	49	T3	N3b	0			87	train_data	0	female	59	T2	N0	0			87	train_data	0	female	45	T4	N3a	0
88	test_data	0	male	42	T4	N0	0			88	train_data	0	male	63	T3	N1	0			88	test_data	0	male	61	T4	N3a	0			88	test_data	0	male	65	T3	N0	0
89	test_data	0	male	56	T4	N0	0			89	test_data	0	male	73	T3	N0	0			89	train_data	0	female	40	T3	N2	0			89	test_data	1	male	51	T3	N2	1
90	train_data	0	male	58	T3	N2	0			90	train_data	1	male	53	T4	N3a	0			90	test_data	0	male	39	T4	N2	0			90	test_data	0	male	39	T1a	N0	0
91	test_data	0	female	53	T2	N2	0			91	test_data	0	male	62	T3	N0	0			91	train_data	0	male	64	T4	N0	0			91	test_data	0	male	75	T3	N1	0
92	test_data	1	male	73	T4	N2	0			92	test_data	0	male	62	T4	N0	0			92	train_data	1	female	66	T3	N0	0			92	test_data	0	male	63	T3	N2	0
93	train_data	1	male	41	T3	N3a	0			93	test_data	0	female	79	T2	N1	0			93	train_data	0	female	61	T4	N1	0			93	test_data	0	male	49	T3	N1	0
94	test_data	0	female	66	T4	N3a	0			94	test_data	1	female	55	T4	N3a	1			94	train_data	1	female	55	T3	N1	0			94	test_data	0	male	83	T1A	N0	0
95	train_data	0	female	62	T3	N0	0			95	test_data	1	male	63	T3	N3a	0			95	test_data	0	male	32	T4	N0	0			95	test_data	0	female	42	T1b	N0	0
96	test_data	0	male	66	T2	N3b	0			96	test_data	0	female	54	T3	N3a	0			96	test_data	1	male	52	T2	N0	0			96	train_data	0	male	58	T4	N0	0
97	test_data	0	female	54	T3	N3a	1			97	test_data	1	male	58	T4	N3b	1			97	train_data	1	male	42	T2	N0	0			97	train_data	0	female	66	T3	N2	0
98	train_data	1	male	60	T4	N2	0			98	train_data	1	female	47	T3	N3a	0			98	train_data	0	female	53	T2	N3b	0			98	test_data	0	female	58	T2	N0	0
99	test_data	0	female	62	T4	N0	0			99	test_data	1	male	54	T4	N2	0			99	train_data	1	male	63	T4	N2	0			99	test_data	0	male	70	T3	N1	0
100	test_data	0	female	70	T4	N3a	0			100	train_data	1	male	83	T4	N3a	1			100	test_data	0	male	70	T4	N3a	0
101	test_data	1	male	45	T3	N3a	1			101	test_data	0	male	53	T4	N3a	0			101	train_data	1	male	76	T4	N0	0
102	test_data	1	female	33	T3	N3b	0			102	test_data	0	female	37	T3	N2	0			102	test_data	1	female	75	T4	N1	0
103	train_data	0	female	68	T4	N0	0			103	train_data	0	male	66	T4	N0	0			103	train_data	0	female	38	T3	N0	0
104	test_data	0	male	54	T3	N1	0			104	train_data	1	male	60	T4	N3a	1			104	train_data	0	female	60	T4	N0	0
105	test_data	0	female	44	T4	N2	0			105	test_data	1	male	75	T3	N0	0			105	test_data	1	male	62	T4	N3a	0
106	train_data	1	male	72	T4	N2	0			106	train_data	1	male	71	T3	N3b	0			106	train_data	1	male	66	T4	N3a	1
107	train_data	1	male	79	T3	N2	0			107	train_data	0	male	64	T2	N0	0			107	test_data	1	male	46	T4	N2	1
108	test_data	1	male	52	T4	N2	0			108	test_data	0	female	57	T3	N2	1			108	train_data	1	male	46	T4	N3a	0
109	test_data	0	male	27	T4	N3a	0			109	test_data	1	male	61	T3	N2	0			109	train_data	0	female	48	T4	N0	0
110	train_data	1	male	66	T4	N3b	0			110	train_data	0	female	41	T4	N0	0
111	train_data	0	female	54	T4	N3a	0			111	train_data	0	male	70	T4	N1	0
112	test_data	0	male	61	T4	N1	0			112	train_data	0	male	74	T4	N3a	0
113	test_data	0	female	81	T3	N3a	0			113	test_data	1	male	70	T3	N3b	0
114	train_data	0	male	67	T2	N2	1			114	test_data	1	male	64	T4	N3a	0
115	test_data	0	male	62	T2	N0	0			115	train_data	1	female	72	T3	N0	0
116	test_data	0	male	66	T3	N0	1			116	train_data	1	male	76	T4	N2	0
117	test_data	0	male	66	T2	N1	0			117	test_data	1	male	50	T3	N0	0
118	train_data	0	female	63	T4	N1	0			118	test_data	0	male	79	T4	N1	0
119	test_data	1	female	48	T3	N3a	0			119	train_data	0	female	74	T3	N3a	0
120	test_data	0	female	72	T3	N3b	0			120	train_data	1	male	72	T3	N2	1
121	train_data	0	female	50	T4	N2	0			121	train_data	0	male	48	T3	N0	0
122	test_data	1	male	63	T3	N1	0			122	test_data	1	male	62	T2	N1	0
123	test_data	0	female	54	T3	N0	0			123	train_data	0	male	73	T3	N3a	0
124	test_data	1	male	63	T4	N3a	0			124	train_data	0	male	40	T4	N3b	0
125	test_data	1	female	70	T4	N2	0			125	test_data	1	female	50	T3	N3b	0
126	test_data	0	female	47	T4	N3b	0			126	test_data	0	male	82	T2	N2	0
127	train_data	0	male	67	T3	N2	0			127	train_data	0	male	59	T3	N3b	0
128	train_data	0	female	59	T3	N0	0			128	train_data	0	male	72	T3	N2	1
129	test_data	0	female	59	T3	N0	1			129	train_data	0	male	67	T3	N2	0
130	test_data	1	male	61	T4	N0	0			130	train_data	0	male	76	T4	N2	0
131	train_data	1	male	67	T3	N2	0			131	test_data	0	female	54	T2	N1	0
132	test_data	0	male	72	T4	N3a	1			132	test_data	0	male	58	T4	N3b	0
133	train_data	1	female	56	T3	N2	0			133	test_data	0	female	62	T4	N3b	0
134	test_data	0	male	71	T3	N1	0			134	train_data	0	male	38	T4	N0	0
135	test_data	1	female	76	T3	N3a	1			135	test_data	0	female	51	T4	N0	0
136	test_data	0	female	66	T3	N2	0			136	test_data	0	female	46	T3	N2	0
137	test_data	1	male	56	T4	N3a	0			137	train_data	1	male	52	T4	N3a	0
138	train_data	0	male	72	T3	N0	0			138	train_data	0	female	59	T3	N0	0
139	test_data	0	male	58	T3	N1	0			139	test_data	0	female	79	T4	N3b	0
140	test_data	0	female	59	T3	N0	0			140	test_data	0	male	59	T3	N3a	1
141	test_data	1	male	60	T3	N2	0
142	test_data	0	male	60	T3	N2	0
143	train_data	0	male	59	T2	N0	0
144	test_data	1	male	72	T3	N0	0
145	train_data	1	male	73	T4	N3b	0
146	train_data	0	male	67	T3	N0	0
147	test_data	0	male	45	T2	N1	0
148	test_data	1	female	53	T4	N3b	0
149	test_data	0	female	77	T4	N0	0
150	test_data	0	male	57	T3	N3a	0
151	train_data	1	male	64	T4	N2	0
152	train_data	0	female	51	T3	N0	0
153	test_data	0	female	79	T3	N3b	0
154	test_data	1	male	49	T3	N3b	0
155	test_data	1	female	39	T3	N3b	0
156	train_data	0	male	61	T3	N3a	0
157	train_data	0	male	66	T3	N1	0
158	train_data	1	male	72	T4	N2	1
159	test_data	0	male	80	T4	N2	0
160	train_data	0	male	48	T3	N1	0
161	train_data	0	male	55	T3	N3a	0
162	train_data	0	male	64	T3	N0	0
163	train_data	0	female	71	T2	N3a	0
164	test_data	0	male	56	T3	N2	0
165	train_data	1	male	66	T3	N2	0
166	train_data	0	male	60	T3	N0	0
167	train_data	1	female	67	T3	N2	0
168	train_data	1	male	72	T3	N2	0
169	train_data	1	male	32	T3	N1	0
170	test_data	0	female	30	T4	N3b	0
171	train_data	0	male	37	T3	N3a	0
172	train_data	0	male	76	T3	N3a	0
173	test_data	0	female	60	T4	N0	1
174	test_data	0	male	67	T3	N3b	0
175	train_data	0	male	63	T3	N3a	0
176	test_data	1	female	74	T3	N2	0
177	test_data	0	male	82	T4	N0	0
178	test_data	0	female	59	T3	N3a	0
179	train_data	0	female	68	T3	N1	1
180	train_data	1	male	63	T4	N2	1
181	train_data	0	male	65	T3	N3a	0
182	test_data	0	male	56	T3	N3b	1
183	train_data	0	male	66	T3	N3a	0
184	train_data	0	male	68	T3	N2	0
185	test_data	0	female	30	T4	N1	0
186	train_data	0	male	81	T3	N0	0
187	train_data	1	male	60	T3	N1	1
188	train_data	0	female	66	T3	N0	0
189	train_data	1	female	42	T3	N3a	0
190	test_data	1	male	67	T3	N3a	1
191	train_data	1	female	60	T3	N3b	0
192	train_data	0	female	62	T4	N0	0
193	test_data	1	male	57	T3	N2	0
194	train_data	0	male	68	T4	N2	0
195	train_data	0	female	38	T2	N0	0
196	train_data	0	female	72	T4	N3a	0
197	train_data	1	male	65	T3	N3b	0
198	train_data	0	male	60	T4	N1	0
199	train_data	1	female	51	T3	N3b	0
200	train_data	0	female	78	T3	N3a	0
201	train_data	0	male	41	T2	N0	1
202	train_data	0	male	69	T2	N0	0
203	train_data	0	male	76	T3	N2	0
204	test_data	1	female	70	T4	N3a	0
205	train_data	0	male	63	T4	N0	0
206	train_data	0	male	63	T3	N3a	0
207	train_data	0	male	81	T3	N0	0
208	train_data	0	male	67	T3	N3a	0
209	train_data	1	male	74	T3	N0	0
210	train_data	0	male	70	T3	N0	0
211	train_data	0	male	45	T4	N2	0
212	train_data	0	male	57	T2	N0	0
213	train_data	0	male	47	T3	N1	0
214	train_data	1	male	55	T3	N3a	0
215	train_data	0	female	37	T3	N2	0
216	train_data	1	female	75	T4	N3b	1
217	train_data	0	male	57	T2	N3a	0
218	train_data	0	male	56	T4	N2	0
219	test_data	1	female	54	T3	N3b	0
220	train_data	0	male	50	T4	N1	0
221	test_data	1	female	49	T3	N2	0
222	train_data	0	male	54	T3	N0	1
223	train_data	0	male	70	T3	N0	0
224	train_data	0	female	82	T3	N0	0
225	train_data	0	male	56	T4	N1	0
226	train_data	1	male	52	T3	N0	0
227	train_data	0	male	65	T4	N3a	1
228	train_data	1	male	83	T2	N0	0
229	train_data	0	female	73	T3	N0	0
230	train_data	0	female	73	T3	N0	0
231	test_data	1	female	57	T4	N2	0
232	train_data	0	male	37	T3	N1	0
233	train_data	0	female	71	T3	N1	0
234	train_data	0	female	67	T4	N2	0
235	train_data	0	male	70	T3	N3a	1
236	train_data	0	female	64	T4	N0	0
237	train_data	0	female	36	T4	N3a	5
238	train_data	0	male	61	T3	N3b	0
239	train_data	0	male	47	T4	N1	0
240	train_data	0	male	45	T3	N2	0
241	train_data	0	female	41	T3	N1	0
242	test_data	1	male	67	T4	N2	1
243	train_data	0	male	62	T4	N3a	1
244	train_data	0	male	27	T3	N3b	0
245	train_data	1	male	54	T4	N3b	0
246	train_data	1	female	63	T3	N2	0
247	test_data	1	male	72	T4	N0	0
248	test_data	1	male	66	T3	N3b	0
249	train_data	1	male	45	T3	N0	0
250	train_data	0	male	58	T2	N3a	1
251	train_data	0	male	71	T2	N1	0
252	train_data	1	female	73	T3	N3b	1
253	train_data	1	male	64	T3	N3a	0
254	train_data	0	female	38	T3	N3a	0
255	train_data	0	male	51	T4	N3a	1
256	train_data	0	male	74	T3	N1	0
257	train_data	0	female	52	T4	N2	0
258	train_data	0	male	64	T3	N3b	1
259	test_data	1	male	64	T3	N2	0
260	train_data	0	male	64	T4	N3a	0
261	train_data	0	female	58	T3	N2	0
262	train_data	0	male	75	T3	N1	0
263	train_data	0	female	60	T3	N1	0
264	test_data	1	male	50	T3	N0	0
265	train_data	0	male	48	T4	N3a	0
266	train_data	0	male	56	T4	N3b	0
267	train_data	0	male	41	T3	N0	0
268	test_data	1	male	77	T4	N3a	1
269	train_data	1	female	52	T3	N3a	0
270	train_data	0	female	47	T3	N1	0
271	train_data	0	male	80	T4	N0	0
272	train_data	1	male	58	T3	N0	0
273	train_data	0	male	49	T3	N3b	0
274	train_data	0	male	32	T3	N3a	0
275	train_data	0	male	85	T2	N0	0
276	test_data	1	male	70	T3	N2	0
277	train_data	0	male	72	T4	N3a	0
278	train_data	1	male	60	T3	N3b	0
279	train_data	0	male	51	T3	N0	0
280	train_data	0	male	69	T3	N2	0
281	train_data	0	male	71	T3	N3b	1
282	train_data	0	male	56	T3	N1	0
283	train_data	0	male	65	T4	N0	0
284	train_data	1	female	65	T4	N3b	0
285	train_data	0	male	51	T3	N0	1
286	train_data	1	male	59	T4	N3a	0
287	train_data	0	female	58	T3	N3a	0
288	train_data	0	female	51	T3	N2	0
289	train_data	1	male	62	T3	N3a	0
290	train_data	0	female	57	T4	N1	0
291	train_data	0	female	64	T4	N1	0
292	train_data	0	male	78	T3	N0	0
293	test_data	1	male	52	T3	N3b	0

## Sheet: Table2 and Figure 2
Center A									Center B									Center C									Center D
label1	FedAvg1	FedProx1	Moon1	HarmoFL1	pFedFSL1	pFedMe1	RFLM1		label2	FedAvg2	FedProx2	Moon2	HarmoFL2	pFedFSL2	pFedMe2	RFLM2		label3	FedAvg3	FedProx3	Moon3	HarmoFL3	pFedFSL3	pFedMe3	RFLM3		label4	FedAvg4	FedProx4	Moon4	HarmoFL4	pFedFSL4	pFedMe4	RFLM4
0	0.299085	0.402268	0.313407	0.30024	0.220329	0.290805	0.140701		0	0.198959	0.0649582	0.207471	0.303408	0.137859	-0.0463959	0.0332224		0	0.294036	-0.0198988	0.401901	0.746479	0.417102	0.514979	0.273276		0	0.180078	0.175658	0.095715	0.0522586	0.142993	0.113319	-0.106285
0	0.111654	0.0709197	0.13764	0.109978	0.272282	0.145206	0.0494965		0	0.427042	0.512808	0.556484	0.439976	0.44797	0.590106	0.272321		0	0.442187	0.0364279	0.27812	0.277723	0.279391	0.091182	0.304445		0	0.176261	0.144363	0.0365117	0.0968016	0.00313993	0.098606	0.171994
0	0.198743	0.243281	0.470792	0.240903	0.236973	0.161423	0.0341222		0	0.401503	0.284811	0.366453	0.219797	0.277553	-0.00198228	0.579043		0	0.373639	0.614839	0.30149	0.198143	0.344584	0.384271	0.43024		0	0.190845	0.00693627	0.138728	0.115459	0.15333	0.206792	0.054625
0	0.360092	0.297736	0.261927	0.251875	0.298101	0.402111	0.200199		0	0.433142	0.470994	0.435735	0.418123	0.496298	0.262833	0.542913		0	0.430837	0.135268	0.198746	0.110477	0.251082	0.177884	0.31973		0	0.169591	0.0239182	0.0834137	0.0745914	0.0287754	0.147804	0.0524993
0	0.365904	0.447698	0.29611	0.359695	0.447028	0.503439	0.343569		0	0.51628	0.432243	0.426204	0.290681	0.317537	0.35341	0.502944		0	0.761107	0.940158	0.611083	0.651114	0.725209	0.569843	0.413285		0	0.19702	0.0433235	0.191367	0.0429965	0.227566	0.215954	0.171993
0	0.398361	0.284747	0.330239	0.38816	0.390383	0.330362	0.265759		0	0.203124	0.0338362	0.331609	0.111451	0.0951705	0.0416739	0.123296		0	0.883532	0.216686	0.700508	0.797722	0.431745	0.738466	0.945204		0	0.00797875	0.0400228	-0.0261406	0.0803989	0.0257463	0.0835684	0.0273413
0	0.256053	0.241193	0.16002	0.273713	0.119581	0.151984	0.0770318		0	0.433463	0.443131	0.602711	0.355909	0.534195	0.44298	0.533116		0	0.261348	0.298885	-0.0551768	0.369226	0.257382	0.247332	0.272482		0	0.197197	0.205008	0.232971	0.140033	0.230215	0.163936	0.165297
0	0.436582	0.317766	0.451687	0.268265	0.364534	0.433121	0.495038		0	0.689065	0.328391	0.160595	0.29603	0.233213	0.203343	0.118562		0	0.534412	0.144078	0.304366	0.367562	0.519694	0.357434	0.182662		0	0.000406906	0.00855284	0.0176387	0.0538493	0.00392376	0.0115648	-0.0472605
0	0.253534	0.3382	0.414145	0.245658	0.440704	0.249351	0.385195		0	0.435967	0.420804	0.557701	0.380607	0.372345	0.24095	0.155841		0	0.0751262	0.141701	-0.0215642	0.52375	0.28973	0.193922	0.467376		0	0.185685	0.0432229	0.0693501	0.00635721	0.00947259	0.0477373	-0.0924782
0	0.283377	0.367067	0.143361	0.231228	0.181627	0.269151	0.196762		0	0.394421	0.281637	0.235613	0.154637	0.180254	-0.129787	0.120606		0	0.265972	0.66678	0.558965	0.306845	0.481724	0.143302	0.209979		0	0.142941	0.183224	0.246139	0.18151	0.0769344	0.215732	0.172721
0	0.339309	0.269465	0.10052	0.336882	0.138558	0.332477	0.387978		0	0.308175	0.109246	0.229692	0.507762	0.302961	0.165523	0.44346		0	0.304235	0.574732	0.315472	0.357186	0.581484	0.189485	0.461426		0	0.013303	0.00128681	-0.0484334	0.047572	0.0215295	0.0021622	0.00052172
0	0.192461	0.338901	0.0806106	0.356822	0.301453	0.206304	0.166718		0	-0.0451846	0.238885	0.169866	0.0809669	0.245905	0.247871	0.0358667		0	0.256671	0.48673	0.355822	0.0244405	0.287086	0.350545	0.393617		0	0.165184	0.153417	0.144834	0.148887	0.14557	0.208444	0.170272
0	0.285017	0.134989	0.186004	0.174985	0.270023	0.0399393	0.277907		0	0.323154	0.430384	0.537627	0.278139	0.296034	0.492245	0.541342		0	0.582011	0.550374	0.611176	0.772411	0.568809	0.566611	0.593826		0	0.00710666	0.219422	0.246928	0.0981285	0.213393	0.21493	-0.0232731
0	0.233109	0.101876	0.215538	0.151383	0.0468843	0.0307814	0.33228		0	0.31128	0.172383	0.609806	-0.0170895	0.316813	0.258099	0.0528906		0	0.611247	0.466873	0.45115	0.58281	0.750975	0.51284	0.583955		0	0.168723	0.202763	0.12134	0.125008	0.230087	0.178454	0.0594778
0	0.375742	0.2923	0.570715	0.346484	0.249231	0.474993	0.233921		0	0.147106	0.159246	0.00308388	0.0795771	0.0573603	-0.0891875	0.147956		0	0.13632	0.127134	-0.0653875	0.333919	0.848833	0.321979	0.658233		0	0.197404	0.20454	0.231333	0.0432128	0.221836	0.215366	0.254909
0	0.11472	0.325254	0.219247	0.256477	0.21745	0.155541	0.373033		0	0.385344	0.291056	0.368385	0.238132	0.26183	0.348678	0.293587		0	0.538504	0.0873867	0.535811	0.280536	0.312232	0.245049	0.385236		0	0.197695	0.218939	0.0964324	0.0451896	0.132153	0.213447	0.171835
0	0.289441	0.264782	0.12101	0.129626	0.0634968	0.131266	0.0559784		0	0.218466	0.369563	0.103469	0.0834295	0.210374	0.373763	0.075451		0	0.0403122	0.390024	0.132786	0.0564073	0.120672	0.421402	0.284108		0	0.197718	0.212416	0.261575	0.152891	0.230374	0.213535	0.173722
0	0.198655	0.323196	0.182139	0.341441	0.198566	0.2411	0.286202		0	0.109746	0.0947634	0.418559	0.0555431	0.102616	0.529617	0.162762		0	0.552506	0.713167	0.0693265	0.248727	0.514004	0.295657	0.267757		0	0.000840968	-0.0110733	-0.0694824	0.104476	0.0235222	0.000501621	0.156524
0	0.302659	0.328978	0.472861	0.224774	0.242986	0.250601	0.189752		0	0.376014	0.444624	0.505882	0.594438	0.533871	0.29876	0.301453		0	0.141051	0.961278	0.0033564	0.192883	0.27911	0.318112	0.383236		0	0.00376611	0.0412854	0.0573182	-0.0504742	0.0130707	0.135331	0.0911424
0	0.099247	0.218673	0.343973	0.0215317	0.202075	0.321306	0.332573		0	0.407574	0.165098	0.0658023	0.326312	0.168396	0.0186625	0.0849199		0	0.53115	0.874641	0.294679	0.444902	0.322411	0.23993	-0.0152641		0	0.19651	0.162382	0.20087	0.117579	0.100591	0.183355	0.0511114
0	0.189544	0.338976	0.431757	0.308391	0.250387	0.293088	0.136842		0	0.000871237	0.119617	0.164133	0.0932945	0.255829	0.179317	0.0715596		0	0.322578	-0.132491	0.573955	0.361875	0.0689908	0.352854	0.342231		0	0.00152536	0.174209	0.146077	0.148079	0.229911	0.185924	0.113913
0	0.0580964	0.173527	0.103444	0.37163	0.23839	0.12896	-0.0684858		0	0.136324	0.172819	0.180747	0.333857	0.0483817	-0.0319655	0.251132		0	0.152064	0.138251	0.144909	0.575113	0.289463	0.119371	0.310366		0	0.137574	0.131854	0.12626	0.0988097	0.0957367	0.134333	0.00780912
0	0.153022	0.406947	0.233197	0.384447	0.191491	0.259271	0.177253		0	-0.123892	0.292432	0.0594772	0.122679	0.115959	0.167012	0.0235064		0	0.562434	0.15826	0.012236	0.329951	0.192498	0.145963	-0.112085		0	0.197281	0.216468	0.179853	0.111193	0.230369	0.157826	0.170501
0	0.47585	0.38468	0.389461	0.514891	0.401806	0.432356	0.128354		0	0.11305	0.468323	0.223131	0.41692	0.515585	0.0561542	0.0795814		0	0.546479	0.259827	0.328673	0.720739	0.354564	0.54865	0.297764		0	0.197498	0.220167	0.259162	0.0729644	0.230581	0.215727	0.0558633
0	0.25944	0.275281	0.233602	0.219741	0.288315	0.236558	0.108033		0	0.245431	0.353907	0.551453	0.446156	0.404518	0.142159	0.146678		0	0.13166	0.288637	0.212855	0.423855	0.39445	0.455191	0.262636		0	0.197936	0.218728	0.189687	0.143176	0.230572	0.189941	0.165115
0	0.425463	0.304875	0.374458	0.352978	0.258571	0.0846963	0.212405		0	0.436681	0.307488	-0.0423158	0.379948	0.164368	-0.0326327	0.285969		0	0.0330134	0.385669	0.172313	0.171786	0.283031	0.354646	0.425562		0	0.16228	0.00140673	0.0278121	0.110554	0.170662	0.00284417	0.119922
0	0.187209	0.0856355	0.121925	0.334316	0.196387	0.223252	0.341458		0	-0.0410392	0.0711707	0.185292	0.248928	0.276269	0.384539	0.0325798		0	0.357053	0.517362	0.904037	0.614641	0.609009	0.565377	0.378199		0	0.144316	0.186956	0.239343	0.169148	0.220306	0.144654	0.172195
0	0.178173	0.208451	0.120642	0.119494	0.172868	0.200013	0.015451		0	0.523358	0.334762	0.329315	0.108464	0.257128	0.718439	0.161317		1	0.398812	0.684642	0.694576	0.757871	0.591525	0.631546	0.398028		0	0.080946	0.0430208	0.0255263	0.0593779	0.00808578	0.0700881	-0.0221683
0	0.265185	0.118668	0.145928	0.00705199	0.240688	0.257799	0.557574		0	0.433795	0.324892	0.484065	0.394256	0.25386	0.1869	0.306946		1	0.62489	0.478884	0.653167	0.821474	0.585737	0.6372	0.370345		0	3.42e-05	-0.0174721	-0.0719566	-0.0281624	0.0259593	5.29e-06	-0.00188599
0	0.155792	0.0661562	0.157512	0.328384	0.208706	0.267134	0.211305		0	0.43391	0.439533	0.49016	0.428143	0.427645	0.257881	0.53773		1	0.854014	0.677301	0.654494	0.800958	0.798971	0.74155	0.5701		0	0.196618	0.170932	0.211029	0.159582	0.229839	0.186511	0.170154
0	0.273045	0.129599	0.429246	-0.000400288	0.0984933	0.211186	0.170229		0	0.223956	0.119822	0.319993	0.301224	0.152735	0.0722032	0.0122074		1	0.465924	0.706039	0.227974	0.368215	0.347783	0.357989	0.574163		0	0.179049	0.024256	-0.0689342	0.135481	0.000340716	0.0897241	-0.0549064
0	0.385944	0.240727	0.113263	0.132487	0.209179	0.247995	0.24263		0	0.289657	0.283341	0.0193154	0.190948	0.251894	0.459227	0.31247		1	0.563807	0.170958	0.398353	0.165494	0.597467	0.35727	0.48428		0	0.149817	0.201057	0.163133	0.128652	0.228591	0.0887869	0.00695832
0	0.368571	0.292868	0.534295	0.364957	0.294819	0.364778	0.332021		0	0.341428	0.423851	0.242191	0.302479	0.299074	0.261383	0.0248629		1	0.362744	0.469748	0.588904	0.0098107	0.289565	0.133105	0.272317		0	0.197901	0.204567	0.227026	0.15022	0.227749	0.204359	0.172497
0	0.121579	0.196943	0.100463	0.118415	0.284905	0.142992	0.174241		0	0.0853796	0.130326	0.276002	0.0220012	0.112945	0.0837238	0.0826286		1	0.823483	1.03515	0.438062	0.804901	0.566047	0.726381	0.651198		0	0.197909	0.188407	0.280566	0.111018	0.208466	0.215879	0.172043
0	0.454307	0.336004	0.252811	0.152954	0.396426	0.39868	0.350726		0	0.2349	0.501848	0.0990512	0.275885	0.206888	0.259236	-0.106258		1	0.368389	0.962322	0.596538	0.785691	0.504932	0.43822	0.584617		0	0.0132749	0.0241627	0.0355468	-0.0279122	0.0735671	0.198287	0.0446839
0	0.197285	0.102944	0.375816	0.177679	0.0936218	0.107802	-0.0213515		0	0.237302	0.0643103	-0.0355341	0.221689	0.142784	0.357107	0.226955		1	0.415017	0.564874	0.478717	0.408336	0.540449	0.632265	0.478314		0	0.19287	0.212048	0.224972	0.0630909	0.230279	0.214515	0.154683
0	0.342845	0.24267	0.184257	0.350603	0.100543	0.34966	0.411419		0	0.431388	0.275495	0.19051	0.203483	0.215799	-0.0370999	0.0565126		1	0.669191	0.469217	0.252273	0.368576	0.480127	0.353397	0.513872		0	0.196797	0.17415	0.215742	0.0710263	0.155451	0.215622	0.0205494
0	0.347288	0.296646	0.335397	0.434232	0.500919	0.426696	0.333429		0	0.177235	0.528446	0.076123	0.382272	0.153612	0.396424	0.32533		1	0.40117	0.572107	0.417624	0.499962	0.616405	0.490856	0.471323		0	0.101293	0.0732021	0.06788	0.0572194	0.0519519	0.0424271	0.0332729
0	0.340992	0.289986	0.271918	0.209749	0.36876	0.0688074	0.259001		0	0.010731	0.184845	0.182508	0.170376	0.0229085	0.415089	0.0272714		1	0.37788	0.820004	0.603993	0.795387	0.729352	0.735894	0.791239		0	0.195215	0.214612	0.23243	0.0607258	0.152116	0.183408	-0.00750701
0	0.347584	0.109729	0.280434	0.123576	0.159348	0.165895	0.0969282		0	0.0679412	0.165056	0.137387	0.210627	0.0833346	0.246899	0.038863		1	0.460072	0.550264	0.615816	0.672208	0.392024	0.519226	0.725931		0	0.0143693	0.159676	0.0941262	0.119235	0.115697	0.0281324	-0.121252
0	0.443315	0.486907	0.323024	0.387021	0.410051	0.503398	0.375419		0	0.276401	0.64263	0.380721	0.139413	0.26245	0.255726	-0.010192		1	0.653928	0.170631	0.048501	0.190091	0.236671	0.333614	0.481495		0	0.00279509	-0.00271916	-0.0339596	-0.0103614	0.0410993	0.00014103	0.0568443
0	0.146121	0.283144	0.207027	0.276879	0.00722619	0.20704	0.353797		0	0.426422	0.293176	0.137457	0.415897	0.186426	0.124007	0.383779		1	0.649868	0.294721	0.56875	0.370558	0.608907	0.345972	0.381534		0	0.0957411	-0.00987265	0.0717495	-0.0461027	0.0870268	0.185435	0.000200037
0	0.204962	0.155711	0.123966	0.245229	0.135619	0.161148	0.142665		1	0.334104	0.517816	-0.0170637	0.39899	0.324447	0.328518	0.508389		1	0.302565	0.181326	0.160503	0.486152	0.380303	0.353087	0.467613		0	0.197213	0.190674	0.124161	0.170982	0.229752	0.134287	0.173864
0	0.321354	0.283103	0.456213	0.536545	0.215833	0.265634	0.23235		1	0.505427	0.396655	0.644887	0.292085	0.327616	0.198985	0.370046		1	0.312009	0.797019	0.385003	0.369935	0.366695	0.480878	0.423233		0	0.172831	0.129364	0.214268	0.104875	0.0928902	0.118874	0.00130144
0	0.29796	0.421593	0.285597	0.284091	0.181388	0.353353	0.235583		1	0.219804	0.107607	0.220118	0.518878	0.265157	0.0703833	0.399537		1	0.476278	0.502132	0.352517	0.5487	0.575455	0.0967979	0.441753		0	0.197786	0.160808	0.231305	0.132046	0.123742	0.00489325	-0.106928
0	0.315538	0.308113	0.513872	0.238037	0.296641	0.373145	0.297082		1	0.444641	0.56412	0.682326	0.460592	0.501515	0.729523	0.156701		1	0.320635	0.5306	0.66222	0.673937	0.398479	0.677691	0.501697		0	0.191849	0.169943	0.256433	0.14979	0.229451	0.215884	0.171605
0	0.274474	0.25017	0.241358	0.270598	0.155465	0.342014	0.126908		1	0.653058	0.427828	0.324777	0.423577	0.386395	0.374357	0.574525		1	0.336178	0.161954	0.275062	0.410166	0.633556	0.704251	0.710222		0	2.19e-06	0.0204903	-0.06819	-0.0333361	0.111758	0.00167336	0.00106996
0	0.125353	0.239002	0.223976	0.362673	0.246303	0.150119	0.0807422		1	0.545075	0.462103	0.479477	0.422968	0.588932	0.519876	0.550315		1	0.658506	1.01336	0.531529	0.800043	0.468005	0.523306	0.672038		0	0.0309319	0.168214	0.157288	0.0849344	0.217177	0.134572	0.315701
0	0.355054	0.28933	0.384696	0.186191	0.365956	0.301898	0.334642		1	0.0782005	0.296452	0.217596	0.0822917	0.342674	0.256729	0.160739		1	0.842427	1.02306	0.525113	0.808478	0.588909	0.736217	0.468364		0	0.160524	0.187372	0.155688	0.122859	0.121698	0.0411889	0.242044
0	-0.0168109	0.0727115	-0.0419271	-0.0185652	0.257094	0.0344413	0.1687		1	0.534265	0.124067	0.294524	0.236687	0.163055	0.471042	0.281905		1	0.540164	0.817627	0.446968	0.407753	0.509422	0.47947	0.514293		0	0.197223	0.051167	0.0381932	0.111695	0.104191	0.194862	-0.0374968
0	0.146182	0.231239	0.21986	0.163222	0.233071	0.171647	-0.13576		1	0.321314	0.286738	0.302187	0.0831504	0.24816	0.663166	0.508057		1	0.761108	1.09708	0.94612	0.659157	0.788108	0.731859	0.439665		1	0.197475	0.213992	0.211437	0.153489	0.17212	0.20989	0.196635
0	0.177824	0.269442	0.0832406	0.161164	0.281886	0.382225	0.237119		1	0.541272	0.251342	0.392886	0.25249	0.339783	0.170094	0.486962		1	0.421827	0.608353	0.585031	0.433772	0.716652	0.699754	0.613463		1	0.196649	0.160492	0.256692	0.160228	0.230581	0.215918	0.192182
0	0.205724	0.240839	0.19012	-0.0225049	0.0543175	0.119307	0.267154		1	0.582882	0.409514	0.331455	0.389686	0.237815	0.243812	0.577514		1	0.750924	0.410332	0.856485	0.788055	0.55647	0.463613	0.565937		1	0.197959	0.220174	0.276039	0.154131	0.230448	0.215954	0.172181
0	0.186825	0.0847774	0.126251	0.235769	0.392964	0.135978	-0.00908388		1	0.571099	0.331239	0.440313	0.522407	0.367914	0.611524	0.276159											1	0.197277	0.219917	0.214373	0.153611	0.212393	0.215848	0.264221
0	0.292951	0.286289	0.21407	0.311995	0.243829	0.351469	0.0630799		1	0.365693	0.622615	0.288525	0.425313	0.306807	-0.194191	0.10604											1	0.197971	0.220167	0.200679	0.094903	0.229736	0.215827	0.171989
0	0.153453	0.195337	0.343537	0.174114	0.31942	0.144662	0.576854		1	0.506415	0.291933	0.260224	0.400453	0.339812	0.19712	0.628251											1	0.197959	0.195459	0.254011	0.152064	0.230535	0.209243	0.173539
0	0.204886	0.112099	0.179942	0.174332	0.30453	0.0963455	0.438844		1	0.0489862	0.644009	0.497902	0.259001	0.201001	0.378879	0.0489368											1	0.188547	0.219125	0.230978	0.112761	0.225185	0.215914	0.171623
0	0.457185	0.29631	0.477384	0.244907	0.384694	0.123309	0.255416		1	0.230632	0.583322	0.487925	0.536626	0.537898	0.517853	0.549818											1	0.197967	0.220051	0.254655	0.186034	0.230378	0.210098	0.172237
0	0.406543	0.32572	0.374577	0.300568	0.37949	0.471237	0.330781		1	0.307408	0.594506	0.486832	0.161619	0.180922	0.340994	0.303952											1	0.197311	0.196208	0.236516	0.174503	0.229299	0.2093	0.148904
0	0.334626	0.370532	0.296208	0.371964	0.276593	0.206908	0.201588		1	0.40987	0.504063	0.241246	0.383286	0.380464	0.443772	0.449016											1	0.0017901	0.042871	0.0866186	0.0935812	0.165565	0.016105	0.307392
0	0.242145	0.200113	0.171123	-0.0334975	0.13606	0.0662039	-0.073408		1	0.200489	0.167204	0.220447	0.445532	0.277384	0.178487	0.187067											1	0.197379	0.106676	0.209924	0.0832277	0.227445	0.105226	0.312244
0	0.0845543	0.335565	0.260987	0.42039	0.0702554	0.143878	0.361271		1	0.433527	0.483539	0.38413	0.441398	0.362548	0.608862	0.542915
0	-0.0739351	0.0831264	0.124826	0.296102	0.493684	0.242143	0.181798		1	0.544017	0.433712	0.547539	0.373871	0.447891	0.324748	0.312799
0	0.143346	0.238233	0.255023	0.537305	0.380609	0.327694	0.282944		1	0.558402	0.368235	0.633442	0.444374	0.273591	0.340801	0.489663
0	0.227264	0.430401	0.291126	0.229659	0.177177	0.154441	0.353022		1	0.541553	0.589885	0.451912	0.556189	0.363693	0.51368	0.391196
0	0.252359	0.072529	0.223999	0.147211	0.278506	0.351689	0.035605		1	0.416274	0.483806	0.269533	0.405362	0.328178	0.320307	0.685734
0	0.274646	0.141236	0.261603	0.174934	0.0739619	0.22405	0.33611		1	0.497746	0.601115	0.492438	0.411668	0.21979	0.443458	0.424015
0	0.253975	0.0718464	0.279968	0.192386	0.181378	0.355461	0.222155		1	0.211811	0.272691	0.23118	0.162631	0.354946	0.454354	0.471515
0	0.192623	0.342006	0.252593	0.339832	0.194396	0.367333	0.309343		1	0.622309	0.472137	0.204688	0.549238	0.377407	0.476926	0.546156
0	0.219416	0.357885	0.475106	0.205883	0.342595	0.196017	0.310199
0	0.327339	0.37798	0.281052	0.374065	0.259208	0.275925	0.570074
0	0.266983	0.29953	0.119859	0.343734	0.163078	0.46013	0.178565
1	0.407272	0.309384	0.461552	0.362604	0.398639	0.308666	0.200784
1	0.391465	0.336476	0.292571	0.428651	0.354805	0.419082	0.403886
1	0.235773	0.195262	0.397005	0.229502	0.253331	0.379547	0.593903
1	0.267342	0.300288	0.434913	0.490069	0.328966	0.231615	0.277438
1	0.391022	0.318686	0.430358	0.459728	0.365959	0.257947	0.554352
1	0.189589	0.460063	0.403346	0.467663	0.256775	0.337325	0.221558
1	0.349473	0.324161	0.287258	0.417646	0.301441	0.324221	0.131635
1	0.388548	0.286525	0.383504	0.340412	0.284965	0.336892	0.41503
1	0.237482	0.252399	0.224538	0.265776	0.14783	0.162079	0.255319
1	0.323773	0.452941	0.286911	0.388196	0.590665	0.361758	0.749192
1	0.312211	0.328994	0.170318	0.247563	0.215537	0.290997	0.223531
1	0.282965	0.411265	0.431587	0.25265	0.415767	0.420837	0.6584
1	0.299479	0.455555	0.488878	0.40117	0.318912	0.349018	0.498701
1	0.329303	0.47044	0.298367	0.377263	0.460816	0.507801	0.565499
1	0.413507	0.383945	0.452443	0.30187	0.367825	0.343119	0.346969
1	0.307397	0.295974	0.234268	0.217538	0.180643	0.305347	0.458291
1	0.409493	0.447299	0.460925	0.282132	0.345535	0.411704	0.377208
1	0.384847	0.367645	0.200626	0.305067	0.458043	0.330591	0.41733
1	0.334298	0.384788	0.253576	0.36333	0.390821	0.464739	0.407092
1	0.197104	0.29007	0.0903552	0.211992	0.27962	0.345991	0.363904
1	0.270105	0.240739	0.133305	0.288866	0.248121	0.197844	0.243456
1	0.55386	0.244258	0.455676	0.468411	0.332358	0.265108	0.286926
1	0.291046	0.400814	0.342903	0.359483	0.468398	0.320872	0.0539597
1	0.104462	0.24777	0.26278	0.2006	0.377979	0.15581	0.401191
1	0.247621	0.264013	0.254251	0.407563	0.152816	0.33851	0.507942
1	0.291774	0.269215	0.423669	0.394526	0.415395	0.48486	0.161397
1	0.343669	0.357891	0.25846	0.383268	0.349528	0.329375	0.236235
1	0.312724	0.450248	0.329392	0.454371	0.445816	0.37479	0.114303
1	0.285575	0.316313	0.40572	0.276971	0.300586	0.325699	0.353222
1	0.50225	0.367052	0.437799	0.138707	0.283461	0.230484	0.301375
1	0.266401	0.234145	0.241005	0.359975	0.113272	0.309371	0.333429
1	0.274009	0.187392	0.312464	0.275815	0.227469	0.383927	0.30249
1	0.46924	0.292098	0.468675	0.332309	0.271637	0.311597	0.223746
1	0.420352	0.320057	0.401173	0.376048	0.401227	0.367306	0.298867
1	0.514647	0.306282	0.505864	0.293891	0.329167	0.0815316	0.47614
1	0.320333	0.292276	0.30141	0.262065	0.282628	0.274827	0.232419
1	0.216314	0.222808	0.167721	0.333554	0.112188	0.14026	0.176826
1	0.0843402	0.0473331	-0.00266652	-0.037418	0.156772	0.155128	0.365127
1	0.351912	0.0992505	0.283653	0.148456	0.190549	0.0763047	0.359102
1	0.340299	0.415796	0.543373	0.378315	0.392921	0.382134	0.492457

## Sheet: Figure 3
Center A							Center B							Center C							Center D
Label1	RFLM1	Label2	RFLM2	Label3	RFLM3		Label1	RFLM1	Label2	RFLM2	Label3	RFLM3		Label1	RFLM1	Label2	RFLM2	Label3	RFLM3		Label1	RFLM1	Label2	RFLM2	Label3	RFLM3
0	0.279209	0	0.536162	0	0.507928		0	0.375826	0	0.273025	1	0.501024		0	0.334241	0	0.408526	0	0.261676		0	0.255549	0	0.0616402	0	0.222592
0	0.38067	0	0.313807	0	0.481054		0	0.296041	0	0.203786	0	0.506793		0	0.408235	0	0.522685	0	0.456882		0	0.243987	0	0.233299	0	0.122158
0	0.219904	0	0.372789	1	0.358236		0	0.324373	1	0.521099	0	0.140305		1	0.416405	0	0.225259	0	0.245083		1	0.18509	0	0.00978479	1	0.245637
0	0.177871	0	0.370013	0	0.55742		1	0.34914	1	0.424059	0	0.438658		0	0.343858	1	0.37177	1	0.599791		0	0.293426	0	0.00274631	0	-0.159071
1	0.395883	0	0.157193	0	0.459833		0	0.262757	0	0.3908	1	0.352734		1	0.263342	0	0.41433	0	0.249615		0	0.104134	0	0.000400157	0	0.0852445
1	0.23302	0	0.408185	1	0.549449		1	0.449905	0	0.208764	0	0.34409		0	0.309362	0	0.433196	1	0.526386		1	0.297944	0	0.00594874	1	0.189502
0	0.197362	0	0.337359	0	0.302449		0	0.200863	0	0.0879039	1	0.509866		0	0.386615	0	0.242412	0	0.316292		0	0.076108	0	0.000653088	0	0.178673
1	0.507338	0	0.544895	0	0.47841		1	0.477853	0	0.282796	0	0.271267		0	0.339113	0	0.356524	1	0.54518		0	0.0893715	0	0.223429	0	0.0941628
0	0.297369	1	0.575382	0	0.326398		0	0.207176	1	0.200592	0	0.331643		1	0.609304	1	0.473195	1	0.528281		0	-0.0350691	0	0.000753512	0	0.0923023
0	0.324822	1	0.445665	0	0.434266		1	0.43636	0	0.327831	0	0.212047		0	0.411901	1	0.422706	0	0.311135		0	0.030319	0	0.156721	0	-0.0922866
1	0.49252	1	0.607577	0	0.428693		0	0.411321	0	0.444791	0	0.249696		1	0.389619	0	0.340839	1	0.572524		0	0.261957	0	0.0275854	0	0.0628866
0	0.326708	0	0.358952	0	0.506797		1	0.529532	0	0.313213	1	0.457389		0	0.273778	1	0.392238	0	0.284083		0	0.173427	0	0.24149	0	0.0739528
1	0.404578	1	0.444017	0	0.411198		0	0.433909	1	0.26188	1	0.304554		1	0.591336	1	0.637311	0	0.691152		0	0.0493845	0	0.176327	0	0.161878
0	0.136776	0	0.519724	0	0.417507		1	0.528406	0	0.226343	0	0.523976		1	0.681748	0	0.736982	0	0.314536		0	0.126957	1	0.215985	0	0.320345
0	0.277841	0	0.432538	1	0.551375		0	0.359606	1	0.366606	0	0.295997		0	0.384124	0	0.026184	1	0.602749		1	0.271231	0	0.239776	0	0.382512
0	0.315911	0	0.57366	1	0.719107		0	0.236741	0	0.113562	0	0.204689		1	0.348865	1	0.611605	1	0.357473		0	0.205019	0	0.00614769	0	0.206098
0	0.16872	1	0.656245	0	0.32891		1	0.407514	0	0.492342	1	0.51032		0	0.296927	0	0.590516	1	0.202922		1	0.293739	0	0.00641856	0	0.202481
1	0.375783	0	0.183125	0	0.421462		0	0.337166	0	0.306258	0	0.296173		1	0.540575	1	0.452297	1	0.593267		0	0.174818	1	0.0866978	0	0.197019
0	0.135151	0	0.276186	1	0.580964		1	0.323798	0	0.293591	1	0.454353		1	0.336687	0	0.649774	0	0.37471		1	0.274393	0	0.232385	0	0.194573
0	0.380972	0	0.431049	1	0.6325		0	0.372662	0	0.314596	0	0.132454		1	0.409781	1	0.864363	1	0.489009		0	0.0177537	0	0.235593	0	0.346282
0	0.173405	0	0.630203	1	0.689654		0	0.205877	0	0.324217	1	0.441656		1	0.528034	0	0.105696	0	0.757695		0	0.296392	0	0.166311	0	0.216324
0	0.207584	0	0.21592	0	0.416603		0	0.310237	0	0.221096	1	0.392826		0	0.392734	0	0.407653	0	0.278414		0	0.0381769	1	0.238456	0	0.0527066
0	0.239332	1	0.4736	0	0.414557		0	0.200728	0	0.181843	0	0.495421		0	0.442883	1	0.723899	0	0.242504		0	0.188097	0	0.000627734	1	0.232396
0	0.389616	0	0.442775	1	0.453035		0	0.322829	1	0.369646	1	0.404169		0	0.300915	1	0.585588	1	0.326807		0	0.0306516	1	0.241338	0	0.100596
0	0.259097	0	0.492697	1	0.487215		0	0.158219	1	0.488556	0	0.329208		0	0.488077	1	0.443378	0	0.555366		0	-0.0592617	1	0.226268	0	0.0719691
0	0.389142	0	0.393943	0	0.360752		0	0.410926	0	0.364748	0	0.464448		0	0.275462	0	0.449697	1	0.433926		0	0.364132	0	0.135145	0	0.0637377
0	0.370748	1	0.424914	0	0.312351		0	0.44126	1	0.543037	0	0.113225		0	0.453914	1	0.412471	0	0.688974		0	0.124305	0	0.241247	0	0.0489241
1	0.25351	0	0.235231	0	0.378902		1	0.395227	0	0.41531	0	0.418152		0	0.463261	0	0.449334	0	0.37867		0	0.134467	0	0.0677212	1	0.293219
0	0.231874	0	0.733494	0	0.434886		0	0.525825	0	0.200181	1	0.398393		1	0.499059	1	0.462544	0	0.276975		0	0.151868	0	0.0948303	0	0.333834
0	0.205895	0	0.370717	0	0.523702		1	0.297375	0	0.464918	1	0.331076		1	0.435631	1	0.597578	1	0.386871		0	0.279988	0	0.00888132	1	0.236567
1	0.355678	0	0.4624	0	0.497689		1	0.461095	0	0.172446	1	0.377317		1	0.626209	1	0.620516	0	0.303918		0	-0.00285579	0	0.00364595	0	-0.191141
0	0.391152	1	0.578939	1	0.482323		0	0.348827	1	0.434397	0	0.262347		1	0.41207	0	0.343693	1	0.378356		0	0.220538	0	0.010984	0	0.196794
0	0.404656	1	0.383676	0	0.492507		0	0.191356	0	0.152195	0	0.13572		1	0.455904	1	0.376442	0	0.275784		0	-0.0474992	0	0.204493	0	-0.145182
0	0.257582	0	0.624781	0	0.382463		1	0.283214	1	0.567557	0	0.111539		0	0.391765	0	0.137166	0	0.344567
0	0.245409	1	0.539278	0	0.679581		0	0.203125	1	0.243031	1	0.12692		1	0.561971	0	0.322451	1	0.550912
0	0.248329	0	0.508864	0	0.382137		0	0.135348	0	0.162389	1	0.478186		0	0.340451	1	0.351881	0	0.3491
0	0.294013	0	0.352575	1	0.374343		0	0.149732	0	0.284178	0	0.0677316						1	0.789883
0	0.29948	0	0.466445	0	0.712233		0	0.276545	0	0.128613	1	0.466643
0	0.183103	1	0.487121	0	0.329133		1	0.415975	0	0.394756	0	0.116888
0	0.209916	0	0.43452	1	0.653037		0	0.248915	0	0.552124	0	0.262822
0	0.241091	1	0.581833	1	0.455912		0	0.418588	1	0.250122	0	0.113909
0	0.446954	0	0.432094	0	0.535223		0	0.382462	0	0.118756	1	0.4604
0	0.326845	0	0.405329	0	0.539379		1	0.43412	1	0.369207	1	0.318407
0	0.337885	1	0.389043	0	0.640699		0	0.4361	0	0.297985	0	0.0734831
0	0.128311	0	0.361984	0	0.411799		0	0.37855	0	0.263489	1	0.382277
0	0.189399	1	0.736742	0	0.499236		1	0.370256	1	0.371214	0	0.367563
0	0.177918	0	0.43742	0	0.3822		0	0.276227	1	0.567674
1	0.338592	1	0.480442	0	0.390515
1	0.325817	1	0.388786	0	0.494256
1	0.392337	1	0.593826	0	0.482662
0	0.242335	0	0.160107	0	0.361953
0	0.354039	1	0.411006	0	0.426235
0	0.358332	0	0.501993	1	0.505843
0	0.408419	1	0.521116	0	0.490585
1	0.386102	0	0.518854	0	0.317169
0	0.241159	0	0.575651	0	0.588037
0	0.236431	1	0.486641	1	0.614124
0	0.258464	1	0.289334	0	0.417642
1	0.399666	0	0.272055	1	0.718411
0	0.243269	0	0.382504	0	0.445278
0	0.359177	1	0.714786	0	0.484445
0	0.236066	0	0.531003	1	0.55129
1	0.432568	0	0.373935	1	0.468
0	0.254229	0	0.629038	0	0.489071
1	0.266892	0	0.423899	1	0.638945
1	0.385262	0	0.462091	1	0.588852
0	0.237367	1	0.741358	1	0.35528
1	0.412837	0	0.513155	0	0.594129
1	0.531959	0	0.321968	1	0.662778
0	0.188652	0	0.553955	0	0.506984
0	0.253992	1	0.593326	1	0.505671
0	0.293385	1	0.651111	1	0.432812
1	0.455995	0	0.397286	0	0.500821
0	0.231351	0	0.337569	0	0.284435
1	0.244851	0	0.397517	1	0.593399
0	0.239818	1	0.38402	0	0.442006
1	0.320284	0	0.467446	1	0.544307
1	0.141157	0	0.349104	0	0.311751
0	0.248807	1	0.596253	0	0.630693
0	0.226967	0	0.555955	0	0.534985
0	0.231257	0	0.339216	0	0.433178
1	0.269712	1	0.357655	0	0.617344
0	0.313049	1	0.41739	0	0.379742
0	0.304729	1	0.579906	0	0.269399
0	0.339926	1	0.326577	1	0.413816
0	0.177806	1	0.654328	0	0.389539
1	0.189319	0	0.158232	0	0.437784
1	0.375478	1	0.485117	0	0.46567
1	0.415311	0	0.252336	0	0.436469
0	0.382409	0	0.234499	0	0.436352
0	0.342358	0	0.635269	0	0.336313
0	0.190043	0	0.470432	0	0.492483
0	0.264685	0	0.477833	1	0.298425
0	0.254599	0	0.235262	0	0.552394
1	0.253839	1	0.45137	0	0.449521
0	0.235958	0	0.540272	0	0.457883
0	0.310893	1	0.40958	1	0.607296
0	0.278364	0	0.35128

## Sheet: Figure 4 a
Center A						Center B						Center C						Center D
0.894188	0.70038	0.0266495	0.549187	0.614404		0.262416	1.10609	-0.187906	0.331267	0.715697		0.79878	0.815387	0.636358	0.951676	0.484497		0.450874	0.183793	0.537394	0.43064	0.682615
-1.52108	-1.02714	-1.71703	-1.77575	-1.35408		-0.657875	-0.733689	-1.70268	-1.18979	-1.01688		-1.3569	-1.26969	-1.69034	-1.06213	-1.88064		-1.54756	-1.88505	-1.1215	-1.22923	-1.22545
1.49649	1.05413	0.159842	1.31123	1.12114		0.360254	0.369111	-0.265655	1.49746	0.413253		0.0855542	-0.315345	0.27027	0.0793364	0.15157		0.466593	0.124485	0.537313	-0.144311	0.53791
-1.622	0.207922	0.279211	-2.30108	-0.226167		0.577545	0.592583	0.0124332	-1.93629	-0.163926		0.660379	0.445159	1.02816	0.179936	-0.289892		-1.34163	0.234022	0.105928	0.366059	-0.34412
-1.86324	-1.48477	-1.05829	-1.7324	-1.15549		-0.150054	-1.3008	-0.0756765	-0.714768	-0.357957		-1.1082	-1.30167	-1.23541	-1.40651	-1.42033		-1.17821	-1.26115	-0.521419	-0.727435	-1.62463
-1.62014	-1.76089	-1.99516	-1.37461	-1.71474		-1.86754	-1.66854	-1.99453	-1.06734	-1.59376		-1.82794	-1.75219	-1.66313	-1.64988	-2.02077		-2.04304	-1.97975	-1.83006	-1.83767	-1.49574
-0.447878	-0.813072	-0.136914	-0.897332	-0.55438		0.0354843	-0.66796	-0.542334	0.52233	0.18974		-0.752367	-0.909333	-0.125219	-0.584058	-0.659354		-0.17251	-0.369121	-0.156054	-0.658169	-0.251795
-1.52559	-0.938623	0.0851443	-0.570219	-0.745814		-0.574467	-0.567516	0.0987193	-0.841227	-0.227155		-0.766415	-0.816468	-0.577784	-0.672999	-1.36191		-0.759699	0.56898	-0.618536	-0.516549	-1.7823
0.907024	0.27558	0.57079	0.359395	0.899524		0.210262	0.405597	0.224211	-0.0750277	0.663081		1.41283	1.15265	1.169	1.30428	1.35228		0.9039	0.666785	1.07672	0.802281	1.65666
0.730166	-0.052988	1.17162	0.0831746	0.571936		0.83371	0.495406	0.641385	0.14513	0.763224		0.509904	1.10484	0.764229	0.379749	0.985205		1.50683	1.47081	0.953034	0.894369	1.19965
0.0627088	-0.106253	-0.429029	0.279177	0.175865		-0.58165	-0.93526	-0.567366	0.278462	-0.299087		-1.01679	-1.41439	-1.26015	-1.1189	-0.910654		-0.0992708	-0.727114	-0.702961	-1.11223	-0.824464
0.900459	0.138067	0.626602	0.0105754	0.0119758		1.0361	0.160907	0.349455	1.05348	0.041814		0.207975	0.449728	0.558586	0.602546	1.2723		0.860247	0.355692	0.0597539	0.872244	1.30305
0.128161	-0.5605	-0.525149	0.534078	0.0779264		-1.34927	-0.107457	-0.517302	-0.504919	-0.141036		0.342524	0.422311	-0.215963	-0.143988	-0.453311		-0.90833	-0.262035	-0.00271818	-0.195338	0.152132
-1.50227	-1.40257	-0.245193	-0.567659	-0.946914		-0.0572849	-1.30589	-0.64354	-1.445	-0.419872		-0.437453	-0.683412	-0.714303	-1.00267	-0.909667		-0.371077	-0.423536	-0.637253	-1.14532	-0.903562
0.401336	-0.0420066	1.20929	-0.417838	-0.112314		1.20118	0.266034	0.350118	0.218783	-0.0942811		0.76539	0.933065	0.694528	0.539226	1.04939		1.11393	1.29318	0.240398	0.495122	1.12622
-1.06076	-0.800385	-0.939073	-1.06542	-1.25381		-0.983298	-0.49414	-1.03974	-0.805946	-1.31797		-0.234836	-0.364283	-0.239312	-0.536201	-0.677539		-1.0712	-0.928552	-1.15446	-0.668534	-0.935113
0.422305	-0.267094	-0.131603	0.510357	0.151545		-0.315845	0.124092	-0.394297	-0.180983	-0.0334891		0.443767	0.327089	0.132714	0.380026	0.164242		0.725433	0.0197644	0.0851505	-0.57525	0.350711
0.668143	0.763347	0.338414	0.528939	0.22398		0.289566	-0.0623625	0.321687	0.971007	-0.381849		-0.600584	-0.69373	-0.548093	-0.0870813	-0.113307		0.50962	-0.154753	-0.753892	-0.0767399	0.19959
-0.438668	-0.566897	-1.06272	-0.524633	-0.0995677		-1.1897	-0.357641	-1.11542	-1.04512	-0.4986		0.102179	-0.294709	-0.745607	-0.24803	-0.689635		-1.20559	-1.17655	-0.173284	-0.558208	0.186803
0.437394	0.805844	-0.844327	1.04385	1.05216		-0.314383	0.559566	0.294251	0.172048	0.32283		-0.0241578	-0.500779	-0.70283	0.104903	-0.822197		-0.0833514	-0.715124	0.425004	-0.512563	-0.583347
0.326086	0.458362	0.741662	-0.345566	0.537493		0.639651	0.944831	0.501305	-0.26002	0.624313		1.04388	0.944316	0.719145	1.0535	0.803272		0.219442	0.894467	0.830796	1.07785	0.309361
-0.146288	-0.0942056	-0.367718	-0.120099	0.186624		-0.408396	-0.704065	-0.358241	0.544667	-0.388833		-0.611876	-0.657469	-0.0931072	-0.957311	-0.447633		-0.684358	-0.388909	-0.619423	-0.624882	-0.82029
-2.22734	-2.71516	-3.27865	-2.27218	-2.32125		-2.27268	-2.67037	-2.62713	-1.55577	-1.94912		-2.95265	-2.50709	-2.70149	-2.81766	-2.63264		-2.41106	-3.01271	-2.31652	-2.48279	-2.05518
0.651486	0.253553	0.395323	1.00623	1.56963		-0.186285	0.673403	-0.122259	-0.514198	1.2725		0.986781	1.07005	0.312875	0.590887	0.949328		0.342967	0.663793	1.66128	0.585316	0.567879
-0.619445	-0.357013	-0.987787	-0.621627	-0.92669		-0.994369	-1.41651	-1.60553	-0.118555	-1.53089		-1.41115	-1.4534	-1.58496	-1.46928	-1.03886		-1.00788	-0.957203	-1.72206	-1.36039	-1.18203
-1.65982	-1.72513	-1.536	-2.01555	-2.07146		-0.970019	-1.82158	-1.22168	-0.383386	-1.56086		-1.96751	-1.87797	-1.9409	-1.6234	-1.77753		-1.3132	-1.96671	-1.73851	-1.47699	-1.53933
-0.269844	-0.213572	-0.733778	-0.470308	-0.67858		-0.345327	-0.21185	-0.450826	0.528401	0.0824503		-0.732075	-0.911052	-0.490384	-0.397237	-1.5682		-0.943298	-1.27787	-0.520912	-0.269885	-0.810974
0.915353	1.3315	1.30098	0.579713	0.791865		0.790078	1.59808	0.963901	1.48543	1.47237		1.36065	0.980037	1.62214	1.29078	0.413649		0.0955413	1.39491	0.954715	1.12848	0.301407
-0.770142	0.110816	-0.988692	-0.952808	-0.80105		-0.135406	-0.549691	-0.133035	-0.0138601	-1.28561		-1.46929	-1.6154	-1.16358	-1.86402	-1.04486		-0.864202	-1.03175	-1.38262	-0.346326	-1.75848
0.248386	-1.40498	-0.484841	0.170774	1.19996		-0.913947	-1.10077	-0.480914	-1.24798	1.16508		0.786794	1.22787	0.221036	0.111843	0.688072		-0.851461	-0.0620509	1.84848	1.09419	1.1035
0.112288	0.0872756	-0.106938	-0.0569842	0.737611		-0.544549	-0.682493	-0.883832	0.287625	0.184515		-0.264805	-0.815044	-1.01455	-0.644573	-1.0331		-1.50055	0.0174527	-0.128434	0.0201318	-0.57803
1.56184	0.542738	0.533753	1.09001	1.20461		0.430135	0.947084	0.255128	0.644322	0.984084		1.32015	1.51388	1.29975	1.43933	1.39005		1.24757	0.64292	1.25626	0.561896	1.80392
-0.573688	-0.150819	-1.05582	0.125962	-0.295143		0.264469	-0.740627	-1.27921	0.191865	-0.340035		-2.03025	-1.72634	-1.24579	-1.26219	-1.91857		-0.86295	-1.07053	-0.744517	-1.2092	-1.14301
-0.341273	0.2975	-1.09711	0.162996	0.409365		-0.0409889	-0.0819346	-0.490612	0.37846	-0.191039		-1.31341	-0.837695	-0.780314	-0.847883	-1.11299		-1.37407	-1.00175	-0.422505	-0.156769	-1.55924
-2.11828	-2.23724	-1.91677	-1.49283	-1.43131		-2.42114	-1.6688	-0.734634	-2.82826	-1.71192		-0.885675	-1.0758	-2.58325	-1.4572	-1.33105		-2.65038	-1.61241	-1.24952	-1.53779	-1.74371
1.74781	1.15252	0.785134	1.04887	1.50283		0.824443	1.62272	-0.388412	0.479375	1.38723		1.44327	1.62272	1.71536	1.48021	1.57404		1.63129	0.795496	1.51872	0.904235	1.79047
0.401336	0.747738	1.23119	0.114673	0.760312		0.326698	1.00626	0.0771684	-0.775935	0.434938		1.11165	1.30732	0.733039	0.691209	0.547939		0.511197	1.0937	0.836693	1.04197	0.681253
-1.72439	-1.49319	-1.7913	-1.26713	-2.21913		-1.31849	-2.23543	-1.92416	-1.12564	-2.85679		-1.76807	-2.05775	-2.67382	-2.49199	-1.83332		-2.23882	-1.40906	-2.58451	-1.80688	-1.83955
-0.20106	-0.69588	0.20591	-0.299216	-0.99542		-1.07439	-0.447526	-0.523685	-0.544552	-1.31835		0.0960413	-0.420985	-0.317314	-0.400152	-0.486637		-0.441362	0.752524	-0.726192	-1.31744	0.254871
-0.248092	-0.0998776	0.336668	-0.25382	0.210296		0.622266	0.0623625	0.241783	0.633325	1.13378		-0.342541	-0.226019	0.211524	0.0302022	-0.461704		-0.0187228	-0.0487947	0.528329	0.308554	-0.690437
-1.11582	-1.03259	-1.55649	-0.199197	-1.24188		0.0182242	-0.514497	-0.397115	0.149368	-0.537125		-1.3945	-1.19657	-1.25358	-0.820429	-1.10238		-0.933861	-1.44905	-0.912296	-1.29601	-1.38096
-1.83227	-2.07112	-1.36355	-1.98956	-2.0781		-2.01309	-2.08252	-1.45965	-1.74878	-2.04101		-1.09607	-1.58886	-1.70493	-1.91151	-1.40453		-0.55505	-1.37729	-1.84616	-2.5962	-1.16045
0.582212	0.338761	0.553208	0.626984	0.0391864		0.397947	0.516902	0.180198	0.876392	0.420292		0.192105	0.105688	0.25776	0.284256	0.0091337		1.11864	-0.0562573	0.176786	-0.337058	0.685911
0.895364	-0.0672105	0.762224	1.7569	0.484836		-0.197667	0.335157	1.07671	0.15395	0.237808		1.17342	0.997087	0.970852	0.641603	1.27584		1.22279	0.95105	0.485103	0.0980676	1.59215
-0.371158	-0.737034	-0.543185	-0.493502	-0.484434		-0.269289	-0.748274	-0.983463	-0.0308129	-0.157117		-0.673345	-0.655799	-0.454813	-0.599881	-0.698522		-0.237589	-0.821462	-0.342698	-0.849222	-0.255223
-0.930736	-1.31054	-2.37129	-1.15303	-1.00536		-2.73276	-1.00772	-2.04227	-1.53813	-1.47518		-0.612843	-0.584308	-1.26101	-1.03073	-0.953854		-2.20431	-2.35475	-1.38312	-1.5926	-1.2334
0.273273	0.444651	0.767728	1.05288	0.170094		1.28198	-0.0962909	0.448837	1.33962	0.112731		-0.371039	-0.628725	0.120319	-0.108151	0.233197		0.0565939	0.854506	-0.291721	0.198029	-0.298243
-0.541353	-0.690528	-0.852564	-1.03085	-0.927605		-1.04186	-0.673606	-0.836751	-0.435504	-0.757592		-0.349816	-0.520728	-0.514079	-0.456365	-0.494948		-0.244197	-1.06558	-0.846149	-0.731521	-0.417022
-0.107781	0.609586	1.25047	0.552659	0.416173		1.07333	-0.0778328	1.66082	0.928854	0.309686		-0.00259941	0.0878525	0.819978	-0.0608209	0.0719176		0.77239	0.769497	0.168677	0.343735	-0.321621
-2.22175	-0.6717	-0.707322	-1.6177	-2.24876		-0.976425	-0.659249	-1.22674	-1.99551	-2.35818		-0.0614998	-0.747729	-1.14934	-0.360373	-1.21725		-1.34216	-0.893138	-1.97019	-1.58114	-0.965039
-2.01707	-1.56953	-0.687742	-2.10318	-2.27402		-0.17484	-1.74043	-0.535372	-0.39507	-1.50314		-2.07779	-2.15229	-1.85557	-1.72586	-1.6044		-0.853113	-1.0466	-1.66157	-0.808161	-1.56262
0.404668	0.451027	0.442058	0.47878	0.378114		-0.0321567	0.975062	0.697914	-0.607782	0.206092		1.54082	1.21151	0.576688	0.456559	0.113719		-0.0316385	0.545206	0.797153	0.881213	0.892005
0.140703	-0.849514	0.0151738	0.458671	-0.141433		-0.362431	-0.691203	-0.395872	0.367235	-0.0911136		-0.273905	0.157869	0.258164	-0.261605	0.494372		-0.140671	0.130907	-0.309216	-0.125674	-0.141805
-0.0651584	-0.105272	0.532912	-0.410278	-0.444143		0.611972	-0.0706927	0.430602	0.437795	0.325781		0.459777	-0.163667	-0.0833641	0.143933	-0.235995		0.11534	-0.0418932	0.167053	-0.0216267	0.47428
0.469042	0.0483395	0.757874	0.437778	-0.186244		0.748654	0.119433	0.15815	1.03275	0.20264		0.319336	-0.0227984	0.758521	0.444317	0.436772		0.694695	0.677586	0.257145	-0.122585	0.412979
1.74086	1.32658	2.03289	0.511607	1.31273		1.86344	1.73311	1.58863	1.66264	1.75184		1.57836	1.58528	1.86537	1.88028	1.84435		2.41291	1.92703	1.90464	1.61911	1.83516
0.492068	-0.321958	-0.0818734	0.484554	-0.159636		-0.5805	-0.921081	0.228853	0.0410075	-0.448583		-0.574028	-0.288862	-0.136	-0.0765882	0.0652524		0.681104	0.283483	-0.431961	-0.188561	0.431919
-0.51774	-0.144997	0.43163	-0.945437	0.0194537		0.351671	-0.0070642	-0.433088	-1.14042	0.207865		0.209418	0.217715	0.369143	0.198619	0.0733987		-0.305722	0.299593	0.249716	0.0479375	0.0870956
-0.944355	-0.516532	-1.26018	-1.51382	-1.27363		-0.699081	-1.49672	-1.24332	-0.289	-1.81971		-1.17628	-1.45532	-1.75676	-1.53648	-1.84961		-1.16136	-1.59145	-1.91123	-1.17611	-1.61566
0.207919	0.446442	0.343756	0.107748	0.187461		0.643849	0.690469	0.585187	0.115348	0.393977		0.431569	0.536942	0.140843	0.331975	0.39604		0.663783	0.211183	0.199936	-0.206101	0.758286
0.170881	0.961737	0.863438	0.217768	0.209459		1.80494	1.34149	0.408471	0.876049	1.00715		0.454237	0.345563	1.12859	1.41209	0.108205		0.0845779	0.500335	0.760815	1.16794	0.275217
-1.8166	-0.965256	1.15775	-1.07517	-0.425325		-0.523184	-0.834791	-0.785029	-1.88531	-0.207337		-0.46423	-0.325074	-0.223573	-1.02846	-0.346175		-1.19871	1.32173	-0.476765	-0.543358	-1.5958
0.505786	0.00262275	0.758884	0.759237	-0.0643434		0.63228	0.0459806	0.471134	0.926793	0.472421		0.332836	0.127848	0.575997	0.472326	0.429037		0.862525	0.522473	0.199383	0.171519	0.590159
0.133844	0.2514	0.228411	-0.248214	0.446531		-1.15276	0.621574	-0.74715	-1.40021	0.310119		0.802106	0.640616	0.848342	0.598576	0.650632		0.677449	0.380847	0.857874	0.553325	0.617579
1.31483	1.51669	0.317456	0.588284	1.91556		-0.811537	1.64297	0.397529	0.0730804	0.660861		1.20688	0.632804	0.282838	0.233956	0.648904		-0.405418	1.23131	1.55178	-0.0942805	0.185748
0.0541843	-0.113311	0.212392	0.027252	-0.431374		0.877934	-0.0207115	-0.371586	0.858523	-0.0353436		-0.195344	-0.204547	0.255108	0.130136	0.166875		0.198592	-0.256899	-0.0805665	-0.360678	0.0177531
0.743197	0.639438	1.16145	-0.0816072	0.380513		0.975274	0.508471	0.157818	0.796095	0.494472		0.875471	0.777849	0.949406	0.984626	0.964222		0.959618	0.823116	0.659585	0.384995	1.29813
-0.028121	-0.575789	-0.162203	-0.520774	-0.922025		-0.424132	-0.736044	-0.843714	0.136539	-0.813593		-0.403647	-0.293333	-0.158253	-0.815238	0.252863		0.076418	-0.419546	-0.788227	-0.512762	-0.125634
-0.791993	-0.645302	-1.79704	0.0811508	-0.464054		-0.919607	0.354501	-1.48833	-1.24088	-0.288353		-0.116482	-0.178014	-0.118301	-0.0134078	-0.332434		-1.12237	-1.13997	-0.25286	-1.25923	-0.903211
-1.9621	-1.16772	-1.29575	-1.77025	-1.36838		-0.992783	-0.819878	0.0322433	-0.788192	-0.623122		-1.09167	-0.886141	-0.654922	-0.652873	-1.11332		-1.80177	-1.12139	-0.873562	-0.36895	-1.79636
0.976396	0.12877	1.13467	0.690238	1.08326		0.609111	0.526296	0.320775	-0.358529	0.962723		0.822331	1.50966	1.12311	0.480293	1.54977		1.50763	1.51806	1.40964	0.496119	1.15654
0.540863	0.477915	0.059726	1.35344	0.444991		-0.18756	0.0342069	-0.092254	0.745008	-0.260535		0.079296	-0.354653	-0.239081	-0.777652	-0.161444		-0.330778	0.443377	-0.272521	-0.338752	-0.716452
1.07722	0.852392	1.54694	1.2031	1.53107		1.20874	0.189088	1.00609	1.25554	1.20281		0.565425	0.442309	0.567637	0.196037	0.669228		0.39075	1.52471	0.962179	1.38989	0.121108
0.175389	0.353474	0.42732	0.530308	0.216747		-0.0280827	0.704952	0.681751	0.331153	0.205117		0.720859	0.825411	0.428697	0.901098	0.506303		0.0700352	0.367811	0.133214	0.24776	0.156306
0.188126	-0.218136	0.737835	-0.12876	-0.192506		0.38616	-0.275985	-0.352107	-0.212369	-0.217449		0.428316	0.602733	0.737709	0.393545	1.07481		1.22164	0.79835	0.044516	-0.351708	0.900882
-2.13435	-2.18475	-1.84483	-2.11458	-2.14961		-1.81275	-2.14711	-1.74785	-1.81395	-2.26956		-1.59973	-1.43227	-1.76062	-2.05495	-1.9477		-1.71624	-1.66985	-1.99821	-1.83727	-1.75369
-1.2869	-1.0962	-1.1862	-1.76717	-1.4373		-0.638687	-1.16063	-1.19441	-0.432068	-0.909633		-1.18057	-1.34412	-0.926979	-1.11582	-1.48229		-1.17696	-1.65829	-1.05452	-1.12479	-1.47548
1.68167	1.64485	1.06025	2.23561	1.89496		0.633089	1.17628	1.26313	1.15428	1.30668		0.994591	0.868354	0.630938	0.523431	0.970723		1.37965	1.33721	1.19052	0.572061	0.707575
-0.145602	-0.43625	0.49894	-0.21629	-0.798785		0.385911	-0.600685	0.157487	0.825877	-0.271933		-0.414036	-0.329496	0.0949521	0.0260383	-0.0997301		0.240918	-0.0911339	-0.485115	-0.0908919	0.247225
-0.355089	-0.12344	0.422947	-0.368433	0.793271		-0.62096	0.0259274	0.517468	-1.27879	0.68363		0.893583	1.05403	0.54008	0.548998	0.472319		0.017221	0.534626	1.12332	0.616411	0.349789
0	-0.489622	-0.155928	-0.170853	0.707521		-0.715999	-0.0377011	0.150193	-1.11843	0.787589		0.303477	0.412976	-0.0767919	0.463249	0.620844		-0.640304	-0.0412457	1.23596	0.899153	0.327905
-1.15512	-1.05633	-1.40299	-2.468	-1.33669		-1.01832	-0.88343	-0.770607	-1.6151	-1.60336		-0.966595	-0.828949	-0.979615	-1.26786	-0.569498		-1.44015	-1.16932	-0.664607	-0.0360777	-0.0981693
1.38626	1.33864	1.68118	0.536766	0.98312		1.91758	1.67591	1.52547	1.51189	1.32803		1.50037	1.51496	1.5118	1.74751	1.90294		2.25434	1.58109	1.37954	1.78246	1.70267
-0.33608	-0.736821	0.211377	-0.682381	-0.119524		0.611444	-0.516851	-0.537361	-0.55028	0.343879		-0.307851	-0.350919	-0.176356	-0.13505	0.108041		0.154588	0.0272654	-0.0311554	-0.56947	-0.274162
-1.03558	-0.26091	-0.950544	-0.583473	-0.71953		-0.538329	-1.03507	-1.31907	-0.0270329	-1.12749		-1.60018	-1.93271	-1.17482	-1.44957	-1.28349		-1.22742	-0.894817	-1.28397	-1.0315	-1.76441
-0.829618	-0.872223	-0.590916	-1.50101	-0.801876		-0.480204	-0.59	-0.111898	-1.13172	-1.01009		0.167374	-0.0120871	-0.0767919	-0.756805	0.374564		0.00783453	-0.142562	-0.571774	-0.544654	-0.104541
0.768379	1.56849	0.315674	0.614931	1.02184		0.49336	1.01621	-0.105765	0.705031	0.494377		0.225998	-0.241398	0.104003	0.570372	-0.733658		0.297287	0.147199	0.232831	-0.344233	-0.134466
1.0298	0.240823	0.17423	0.238562	0.613243		-0.114756	0.461072	-0.376227	0.172048	0.383622		0.64277	0.786988	0.851974	0.460862	0.747153		0.168906	0.299262	0.819071	0.640928	0.977651
-0.206449	-0.778699	0.632909	0.279742	0.803305		-0.193998	-0.385923	0.0370508	-1.671	0.473341		0.653492	1.57796	0.591851	0.183212	1.5352		0.425543	1.1794	0.930655	0.664348	0.374705
-1.0102	-0.709037	-0.312894	-1.43109	-1.0903		-0.0399004	-0.761541	-0.643457	-0.146161	-0.550174		-0.76781	-0.898277	-0.775471	-0.410034	-0.915838		-0.621957	-0.738438	-0.738424	-0.580732	-0.669564
1.78994	0.960223	0.720167	1.27697	1.63562		-0.0591509	1.25849	0.518711	0.727024	1.15352		1.99287	2.20688	1.87004	2.00667	1.72108		0.101549	0.885623	1.76538	1.52174	1.83213
0.649232	0.543058	0.28817	0.628175	0.29848		-0.0918985	-0.440259	-0.457623	1.17078	-0.258897		-0.898591	-0.920535	-0.515405	-0.542197	-0.360246		0.105879	-0.067456	-0.632081	-0.424262	-0.261682
-1.60378	-1.52015	-1.12646	-1.48924	-2.04882		-1.2121	-1.68467	-1.395	-0.332184	-1.5614		-1.75152	-1.95816	-1.54287	-1.34297	-1.94984		-1.12772	-1.83697	-1.8201	-1.67472	-1.16208
-0.0410547	-0.889558	-0.452941	-0.084127	-0.205441		-1.01039	-0.403925	-1.21389	-1.45519	-0.553991		-0.285891	0.319669	-0.404714	-0.529455	-0.019584		0.277813	-0.0326896	-0.296386	-0.628968	0.619908
0.446016	0.927279	-0.0369308	0.934118	1.08752		0.645217	0.821346	0.109495	0.861387	0.635832		0.13617	-0.124851	-0.257818	-0.237565	-0.0494536		-0.0200494	-0.00165942	0.355034	0.201617	-0.65704
-0.702045	-0.780192	-0.830601	-0.7826	-0.752422		-0.862415	-0.503584	-0.712917	-0.450968	-0.518282		-0.37045	-0.496357	-0.695624	-0.277539	-0.676799		-0.838095	-0.964067	-0.735533	-0.724445	-1.02278
0.926425	0.446613	1.52389	1.09959	0.746663		0.710588	0.644032	0.937294	0.559558	0.941187		1.3394	1.46608	1.44942	1.05103	1.12698		1.50466	1.57167	1.15106	1.15259	1.52461
0.641491	0.764264	-0.395526	0.804048	0.389889		0.444005	0.507711	0.413195	-0.222105	0.230579		0.021427	0.350477	-0.17699	0.282341	0.257636		0.782152	-0.0604826	0.22205	0.369647	0.597102
-1.35588	-1.74656	-1.30699	-1.81204	-1.33416		-1.14875	-1.77468	-2.36114	-1.58028	-1.14073		-1.48605	-1.56228	-1.19223	-1.69135	-1.1311		-1.41913	-1.52743	-1.26569	-1.55862	-1.11177
-1.12141	-1.02357	-1.2445	-1.56066	-1.10254		-1.88708	-0.785671	-1.19922	-2.08451	-1.60377		-0.489226	-0.0574383	-0.636992	-0.54897	-0.173129		-1.03158	-1.00393	-0.991572	-0.742284	-0.858213
-0.834811	-1.10091	-1.88667	-0.300695	-1.0933		-1.69497	-0.784126	-1.38224	-0.991626	-1.04006		-0.857895	-0.785858	-1.27744	-0.902375	-1.20548		-0.824403	-1.72499	-1.21254	-1.14273	-0.800427

## Sheet: Figure 4 b
Center A						Center B						Center C						Center D
-0.350379	-0.485949	-0.750227	-0.609071	-0.0885307		-1.0503	-0.572707	-0.235031	-0.695065	-0.41404		-0.517715	-0.085243	-0.585197	-0.582752	-0.429934		-0.276859	-0.353547	-0.00575263	-1.43527	-0.460607
1.36977	1.46721	1.02482	0.481472	1.65256		-0.741889	-0.0022897	0.463225	1.43043	0.613079		1.04843	1.64661	1.28197	1.91802	1.16315		0.175136	2.00015	0.914988	0.619991	1.68311
-0.419632	-1.1277	-0.870101	-0.773077	-0.502721		0.306314	-0.0590905	0.974256	-1.26889	-1.00588		0.214114	-0.725686	0.289601	-0.254939	0.110858		0.35376	-0.697483	0.00127836	-0.698413	0.282142
1.61121	1.36788	1.90235	2.21911	0.681786		1.46253	2.37274	-0.30405	1.55517	3.31079		-1.194	-0.807364	-0.613398	0.0858382	-0.435906		-0.520821	0.139901	-1.40739	-0.389308	-0.542028
1.00182	1.80775	1.67106	0.498452	1.21835		-0.566778	0.987787	-0.469804	1.46795	0.222735		1.05158	1.37051	1.52643	1.21171	1.21625		-0.261397	0.580038	-0.734283	1.48454	0.367388
1.79637	1.58462	1.23222	1.9293	1.73583		1.23302	0.671325	0.549838	1.58753	0.576039		1.4484	1.67395	1.12571	1.60109	1.0545		2.48389	2.01543	1.62676	1.47563	1.75453
0.526294	0.825609	0.566976	0.263331	0.733769		-0.323258	-0.114445	-0.156726	0.431257	-0.740489		0.902312	0.587026	0.859266	0.658121	0.820597		-0.55973	0.540636	-0.583344	-0.0463402	0.476007
0.0609775	1.14975	1.80815	0.358527	0.513342		-0.0884475	1.32003	-0.108114	0.808914	0.663738		0.818532	1.17471	1.09228	0.767226	1.39354		0.409324	1.11877	0.0323243	1.54947	-0.656932
-0.564139	-0.525043	-1.00363	-0.119752	-1.24028		1.03881	0.0753594	0.675065	-0.371172	-0.584155		-1.03913	-1.41094	-1.53438	-1.49099	-2.03349		0.0980066	-1.47977	0.100215	-0.943863	-0.61873
-1.10887	-0.491239	-0.807274	-1.74685	-1.42173		-0.0585454	0.536233	0.438026	0.119394	-1.18345		-0.737982	-1.39098	-0.583516	-0.686373	-1.15587		-0.819887	-0.689959	-0.299867	-0.340677	-0.970072
-0.291966	-0.249056	-0.114173	-0.139243	-0.0655987		-0.471983	-0.802722	-1.16427	-0.0843898	-1.12441		1.53249	1.36195	1.69278	0.702909	1.62344		0.493336	0.666459	0.366068	0.118015	0.971637
0.592982	-0.690681	-0.225886	-0.898389	-0.501417		0.545112	0.362978	1.14659	-0.421396	-0.948407		-0.485974	-0.931512	-0.545687	-0.616656	-0.956572		-0.573632	-1.22428	-0.291421	-0.73826	-0.606584
-0.574592	0.260212	-0.0531841	0.205401	-0.17188		-1.10066	0.465252	-0.404328	0.88821	-0.202526		0.19635	0.471332	-0.0914171	-0.423956	0.473214		1.22733	0.579448	1.54011	-0.175049	0.199454
0.407049	1.24484	1.18963	0.296037	0.232242		0.0297973	0.55676	-0.421969	1.13015	0.346331		0.339074	0.884714	0.847777	1.15304	0.932682		-0.19427	0.637554	-0.261608	0.913818	0.121063
-0.566752	-0.0873532	-0.219134	-0.323946	-0.511413		1.20962	1.23142	0.69043	0.00065466	-0.0449937		-1.02293	-1.48549	-0.816805	-0.435839	-0.943154		-1.53989	-1.63648	-0.955987	-0.214514	-1.21183
1.61571	0.399219	1.08484	1.10975	1.50263		1.39879	0.499196	1.3516	0.826406	1.69396		-0.0657098	0.00132397	-0.246413	0.323991	-0.286513		0.84338	-0.0026134	0.175775	0.52782	0.728467
-0.883593	-0.169608	-0.844272	-0.317592	-0.283324		-0.613677	-0.518156	-1.09651	-0.224098	-0.675341		-0.440283	0.0227111	-0.318121	-0.296653	-0.0589062		0.327285	0.197765	0.96594	-1.12731	0.121809
-0.315196	-0.265071	-0.3584	-0.180208	0.146669		0.467628	-0.0106451	-0.185075	-0.123281	-1.38326		0.855118	-0.136572	0.813853	0.354571	0.554864		0.0731838	-0.506293	-0.309455	-0.515344	0.247765
0.458009	0.467535	0.262863	0.896388	0.268698		0.785116	-0.0819473	0.463004	0.655867	0.723821		0.192925	0.629647	-0.272162	-0.322994	-0.249043		1.66552	0.572187	1.43688	-0.0770215	0.791582
-0.672398	-0.42423	-0.618847	-0.108665	-0.180718		-0.934575	-0.341005	-1.48015	-0.215976	-0.744792		0.674166	0.689837	0.895915	0.151733	1.40475		0.477277	0.872138	0.533351	-0.358754	0.156558
-0.212792	0.239819	0.0531958	0.424034	0.155416		0.670963	0.511126	0.18156	-0.14067	1.10817		-0.807117	-0.657654	-0.85032	-0.86478	-0.683803		-0.106954	-1.02064	-0.638451	-0.738515	-1.09971
0.0398774	-0.603531	0.147272	0.0308634	0.48205		-0.353108	-0.386036	-0.275673	-1.1414	0.352922		1.05122	0.557491	0.999321	0.324822	0.949781		0.585195	0.273121	-0.17404	0.733677	0.218133
2.11984	2.91651	2.05156	1.75117	2.71724		1.22394	1.11364	1.49526	2.37979	0.46813		2.6011	2.44287	2.18697	2.80017	1.67056		2.24332	2.4502	1.93206	2.1855	2.90475
-1.21195	-0.801138	-0.563574	-0.258233	-1.12286		1.10386	0.144251	-0.0464992	-0.159942	0.24485		-1.31105	-0.98946	-0.865125	-1.55531	-0.780262		0.619607	-0.398122	0.449116	-0.148187	-0.187532
1.23576	0.577452	0.448878	0.983164	1.06845		1.02297	-0.0256688	0.839944	0.0704169	0.557464		1.5089	1.07211	1.24292	1.36577	1.20471		0.451399	1.33884	0.674063	0.710889	1.34777
2.17588	1.37108	1.66581	1.13043	1.82093		0.375456	0.400176	0.78267	1.2523	0.333095		1.88701	1.68434	1.69256	1.78731	1.16037		0.559821	1.22995	0.512761	1.43438	1.6232
0.608904	0.565277	0.47134	0.11513	0.84411		-1.06468	-0.832167	-1.39327	0.202699	-0.0683076		1.09276	1.77116	1.18502	1.11507	0.68953		-0.0177568	1.75079	0.277222	-0.45831	1.07285
-1.05854	-0.485229	-0.580605	-1.15767	-0.680591		-1.27845	-1.43275	-0.900013	-1.83473	-0.758138		-0.211998	0.0790306	-0.556541	-0.628954	-0.461923		-1.00076	0.30894	-1.41633	0.299174	-1.28165
0.846426	0.41455	1.74545	0.806863	1.82982		-0.228463	0.656061	0.942546	1.59915	0.919047		1.27285	0.776455	1.62303	0.563723	1.66623		0.20207	-0.177848	-0.567821	1.12095	-0.08773
-0.197499	-0.376643	-0.512582	0.346804	-0.936279		3.71391	1.65409	2.1039	0.817241	0.436918		-0.644568	-1.38594	-1.05305	-0.980616	-0.940373		0.851914	-0.63709	1.01703	-0.221262	0.524319
0.338909	0.138671	0.480422	0.427497	0.626201		1.40603	0.271631	0.167261	0.473258	0.601477		1.82295	0.633976	0.930793	0.0914056	1.31058		0.130171	0.883856	0.0864265	0.433612	0.693941
-1.41361	-1.47147	-1.7721	-1.00958	-1.58545		-0.637179	-1.26102	0.021473	-0.815829	-1.35237		-1.34599	-1.18245	-1.42353	-1.37748	-1.74788		-0.0435432	-0.966789	0.326759	-1.55532	-0.582019
0.379174	0.525655	0.295656	0.711446	0.879005		0.306943	-0.173576	0.0154133	0.225653	-0.757103		1.62632	1.6575	2.34678	1.51251	1.74616		0.49976	1.29532	0.18381	1.17187	1.40917
-0.190918	-0.257165	0.174755	0.469193	0.712417		1.07805	-0.520245	0.284748	-0.84447	0.955761		1.37726	1.25308	1.32312	0.40019	1.6695		1.13974	1.20585	0.64119	0.685045	0.440588
1.6415	1.30532	1.72236	2.19303	1.1805		1.20679	0.814532	-0.0797651	3.01477	2.07968		0.471328	1.60062	0.344778	0.872924	1.06195		2.33376	1.78447	2.68981	1.94425	2.38592
-1.57767	-1.41022	-1.75707	-1.07186	-1.69535		-0.860764	-1.42845	-0.248707	-0.917813	-0.933264		-1.8766	-1.30752	-1.50822	-1.80252	-1.66639		-0.478149	-1.39714	0.0526412	-1.74718	-0.941905
-0.307598	-0.853571	-0.136691	-0.348694	-0.71023		0.0748079	1.05571	0.314489	0.145314	1.55332		-1.08093	-1.21408	-1.04592	-0.499906	-1.25765		-0.650349	-0.128004	-0.357576	-1.11713	-0.698735
1.89669	1.75089	1.65773	2.19565	1.90519		0.300176	0.684622	0.699159	0.823623	1.36523		1.9674	1.49394	2.09337	1.65561	2.09518		1.36021	1.60315	0.765557	1.27779	1.5693
0.474076	0.251575	0.0335676	0.888319	0.213113		0.121235	0.444404	0.970242	0.230972	0.88778		0.270607	-0.288523	-0.622072	0.334794	-1.0379		0.818282	0.0494122	0.342053	0.176067	0.982715
-0.0622358	-0.13638	0.502813	-0.43439	-0.000937125		-1.03346	-0.453121	-1.27908	0.0277821	-0.759391		0.738261	1.19412	0.732972	0.305378	1.04608		-0.980479	0.203371	-0.791444	0.369958	-0.302857
0.697128	0.811238	0.873033	0.229355	1.52387		-0.580522	-0.0691732	-0.556954	0.354785	-0.703503		1.26823	1.68765	1.62008	1.21719	1.65134		1.00195	1.54104	0.401178	1.17926	0.305366
1.58682	1.65263	1.52081	1.87169	1.11329		0.486199	0.844781	0.888345	1.76607	0.951839		0.914257	1.34713	0.96676	1.79462	0.0971953		0.797175	1.60253	1.22869	0.264419	1.78523
-1.15572	-0.839092	-0.770127	-0.720992	-0.754202		-0.959703	-1.0182	-1.38553	-0.579885	-1.74838		0.0295137	0.782311	0.280836	-0.0351496	-0.224089		-0.591664	0.598142	-0.270967	-0.906944	-0.700499
-1.09309	-0.46552	-1.06589	-1.06754	-1.16137		-0.430539	-0.187876	-0.885079	0.15184	-1.11558		-0.777046	-1.06034	-1.09274	-1.53262	-1.26845		-0.1187	-1.04668	0.598502	-0.815536	-0.553554
0.445862	0.0379546	0.416324	0.0329442	0.352175		0.0410237	0.218325	0.199307	0.146746	-0.586497		0.773955	0.724566	0.741419	0.70133	0.732892		0.202207	0.796602	0.385883	0.0259709	0.268953
1.57758	1.01473	0.775473	1.87063	1.27973		1.23034	0.167229	0.809991	1.27172	1.49961		0.468099	1.16076	0.123297	0.365623	0.542592		3.04454	1.45793	2.3069	0.372376	2.04012
0.0873043	-0.832099	-0.242096	-0.50282	0.186929		-0.233867	-0.390696	-0.0196004	-0.849687	-0.514322		0.656847	0.208321	0.964989	0.482289	0.527211		-1.1251	-1.1881	-1.34539	0.715981	0.561775
1.10776	1.0224	0.915024	0.581432	0.823181		0.22925	0.258496	0.463677	0.50642	0.619453		0.412524	0.844843	0.324842	0.99898	0.560346		0.156278	0.972627	0.165274	0.230555	0.860484
-0.673656	0.292853	0.639412	-0.156541	-0.00231525		0.346446	0.297782	-1.37476	-0.759283	-0.0268546		0.0896827	-0.577809	0.758085	-0.234082	0.599862		-1.54136	-1.8533	-1.92996	-0.0940808	-1.05221
2.37425	2.77471	1.25399	3.74096	1.80819		1.84785	0.15329	0.0832703	1.27276	2.63834		0.320391	0.198035	-0.597504	0.838522	-0.516411		1.0655	0.753734	0.481623	0.865441	1.18274
1.55614	1.95262	2.09631	0.396379	1.85677		0.535564	1.28043	0.912996	1.09848	0.103551		1.69036	1.35141	1.96971	2.23105	1.01		-0.760515	0.788172	-0.449984	2.61797	0.915154
-0.503064	-0.435902	-0.397082	0.417616	-0.487433		-0.832488	-0.356591	0.672059	0.432812	0.61357		-1.32826	-1.05989	-1.5991	-1.01111	-0.831969		-0.177935	-0.535905	0.0336027	0.315979	-0.240959
-0.527504	-0.250316	-0.0533821	-0.623351	-0.0453311		-0.348702	-0.355507	0.284124	-1.0305	-0.667061		0.227367	0.485132	0.193915	0.208737	0.287986		1.36314	0.148932	0.934301	0.55952	-0.308421
0.609194	0.261844	0.610321	-0.123898	0.14689		-0.935729	0.273519	-0.402609	0.239565	-0.667497		0.451671	0.142988	0.302907	0.364376	-0.119449		-1.20554	-0.304967	-1.38004	-0.067346	-0.610186
-0.360784	-0.176578	-0.450971	-0.848846	-0.050715		-1.58282	-0.574796	-0.526905	-0.9762	-0.770121		-0.5183	-0.185813	-0.0553589	0.242142	-0.475177		-0.751751	-0.0811313	-0.412866	0.393128	-0.52643
-1.60913	-1.11086	-1.37833	-1.77999	-1.55289		-1.87224	-1.06652	-0.983773	-1.19531	-1.65861		-1.49145	-1.6713	-1.23979	-1.26348	-1.75541		-2.24039	-2.1026	-1.28736	-2.28926	-1.63175
-1.0373	-0.82189	-1.0484	-0.985372	-1.27002		-0.54081	-1.05644	-0.192777	-0.464747	-1.08252		-0.252454	-0.152562	-0.202362	-0.149573	-0.646251		0.928677	-0.336127	0.906588	0.0633995	0.465774
0.653572	0.737764	0.686141	0.344008	0.267724		0.496954	1.40202	0.615947	0.809876	1.2297		-0.748256	-0.446533	-0.267349	0.171676	-0.143911		-1.02388	-0.417596	-0.677898	-0.289626	-0.337035
1.55604	0.971993	0.810749	0.486634	1.13682		0.580785	0.325058	0.553237	0.211701	1.17784		1.53212	1.1658	1.67757	1.32912	1.05148		-0.155682	1.0566	-0.285942	0.799241	2.15053
-0.237135	-0.0876651	-0.213409	-0.835503	-0.405261		-1.19152	0.22644	-0.383268	-0.160228	-0.756286		-0.194568	-0.117629	-0.404043	-0.00174502	-0.406453		-0.259378	-0.0383685	-0.330868	-0.767923	-0.851667
0.165365	0.328048	-0.0281207	0.11872	0.231801		-0.802743	-0.274363	-0.424332	-0.917956	-0.0524563		-0.295332	-0.299013	0.122571	0.159295	-0.600762		-1.48446	-0.467598	-1.82619	-0.823811	-0.491383
0.910743	1.02817	2.17545	1.75341	0.507554		0.369633	2.76383	-0.00544508	3.17201	2.31069		0.419123	0.478359	0.49655	0.0142925	1.87085		-0.949095	0.265903	-0.177419	1.69842	-0.681497
-0.743054	-0.316233	-0.605876	-0.878089	-0.383357		-1.13335	-0.897886	-0.981823	-0.849217	-1.39143		0.161434	0.278236	0.116304	0.166691	-0.52672		-0.780611	-0.212539	-0.499794	-0.663021	-0.194685
-0.234279	0.572162	0.223018	0.479724	0.0206351		0.0354105	1.48955	0.770166	0.924584	1.36757		-1.24481	-1.24106	-1.11236	-1.25583	-0.891284		-0.119113	-1.22156	0.408802	-0.237175	-0.277423
0.00367801	-0.916693	-0.273223	1.50125	-1.07791		1.6164	1.14847	1.05261	0.0487312	1.11787		-1.13522	-1.61753	-1.09414	-1.42668	-0.199954		0.144899	0.189861	0.0835045	0.0925531	-0.248883
0.272657	-0.158236	-0.0449353	-0.595458	0.118096		-0.483839	0.0974531	0.341503	-0.622438	-0.794035		0.324707	0.239332	0.409447	0.524253	-0.3815		-0.498384	0.410451	-0.492581	-0.209677	-0.278515
-0.169043	-0.910719	-0.406695	0.428481	-0.731049		1.1547	-0.316984	0.871913	-0.879474	-0.520096		-0.70755	-1.11468	-0.981655	-1.07061	-1.37661		-0.904726	-1.03059	-1.09067	-0.629666	-1.24563
0.420551	-0.0306132	-0.0175928	-0.126074	0.480341		0.204174	0.124006	1.13861	-0.0278844	0.0754978		0.290933	0.513088	-0.0293825	0.769635	-0.0212717		-0.0802498	0.364369	0.150984	0.204839	0.373871
0.460961	1.21563	-0.0619676	1.16876	1.26854		-0.620969	-0.506145	-1.3293	0.189299	0.969924		0.212471	1.12532	0.0556768	0.557242	0.500785		1.42729	1.61889	1.45007	0.113304	0.431944
2.0834	1.84581	2.30983	0.954572	1.91881		1.2358	1.03234	0.101882	1.7549	1.49563		0.934944	0.868114	0.74101	1.46108	1.07152		0.358669	0.304503	-0.213258	1.48747	0.73346
-1.47343	-0.874624	-0.88072	-0.783815	-1.86618		0.109851	0.960029	0.939194	-0.438929	-0.379777		-1.83277	-2.01492	-1.16694	-0.946381	-0.706793		-0.459108	-0.848575	0.0470255	-0.118779	-1.22271
-0.646168	-0.339756	-0.287487	-0.930396	-0.130683		-0.771162	-0.761708	-0.620086	-1.40484	0.184659		0.447773	0.486863	0.559266	0.0612418	1.01327		0.762717	0.683594	0.106469	0.450671	-0.370344
-1.71047	-0.884064	-0.564703	-2.04311	-1.43922		0.36444	0.0315738	0.0017382	-1.25832	-0.765274		0.304353	-0.413943	0.522345	-0.471487	0.53801		-1.00627	0.227292	-1.38086	0.591347	-1.65194
-0.196096	-0.870713	-0.089122	-0.29591	-0.39927		-0.690269	-0.391941	-1.36227	-0.808178	-0.206502		-0.426	-0.0373766	-0.400637	-0.897105	-0.231125		0.578037	0.0321406	0.0167557	-0.824575	-1.14198
-0.344958	-0.2257	-0.473478	-0.0198396	-0.483317		0.670019	0.263758	1.08558	-0.534755	-0.47129		-0.847795	-1.01238	-0.896051	-0.471902	-1.01965		-0.123105	-0.964323	-0.256312	-0.499685	-0.965875
1.80324	1.62811	1.80868	1.72843	1.61073		1.31061	1.72841	1.46607	1.84215	1.52815		1.0143	1.34377	1.13225	1.79188	1.35345		0.794376	2.115	1.29781	2.06481	0.959764
1.49211	1.04414	1.08784	1.54627	1.70711		0.224109	0.218084	0.611011	0.237989	0.717284		1.11929	1.58244	1.18683	1.52215	1.08273		0.499255	1.60063	0.373099	0.414897	1.13205
-2.42778	-1.76135	-1.8868	-2.07385	-1.74974		-1.64929	-1.08705	-1.19372	-1.355	-1.30966		-0.454957	-0.564009	-0.199319	-1.371	0.208626		-0.58001	-0.50367	-0.0872483	-1.41198	-0.485148
0.631698	0.0700553	0.368265	-0.0789772	0.46101		0.199138	0.217401	0.542846	-0.256749	-0.775242		0.586209	-0.0263775	0.529974	0.670751	-0.235789		-0.834708	-0.515577	-0.911016	0.0188416	-0.0475908
-0.498999	-0.533404	0.428587	0.322612	-0.124252		0.732551	1.70471	-0.220156	-0.0594922	0.977659		-0.879202	-0.813984	-0.838331	-0.645573	-0.877212		-0.0494162	-0.44294	0.176186	-0.0430302	-0.875586
-0.952362	0.715764	0.0645791	-0.394934	-0.158466		1.38631	1.5944	0.868062	0.805784	0.845619		-0.744497	-1.15282	-0.688512	-1.06579	-0.289213		0.191654	-1.59013	0.389535	0.454236	0.109737
0.948829	1.99854	1.15193	1.31315	1.19241		1.47287	2.08182	2.05041	2.39988	1.63023		-0.0628419	-0.520369	-0.371754	0.863035	-0.196109		0.865358	0.444763	1.40218	1.39759	1.27293
-0.877689	-1.67413	-1.15944	-1.13534	-1.69412		-0.774205	-0.562022	-0.669985	-1.40496	-1.59831		-1.51116	-1.49318	-1.16953	-1.24486	-1.70583		-1.68185	-1.75652	-1.38456	-1.29141	-1.66747
0.0839167	0.776834	0.36453	0.249925	0.175904		0.524547	0.9908	0.347419	0.550405	-0.349491		0.26877	0.224208	0.570664	0.125475	0.65615		-0.688707	-0.244564	-0.635392	-0.285934	-0.221163
0.797789	0.877191	0.511752	1.10479	1.31315		0.939978	-0.408813	0.0913083	0.17416	0.647996		1.74621	1.41736	1.60627	1.3307	1.76301		0.853749	1.24391	0.298452	2.02382	1.64263
0.488498	1.76506	0.91504	0.318482	1.00287		1.367	2.0568	1.52952	1.37296	1.06759		-0.215032	-0.575976	-0.366123	0.0205247	-8.18142e-05		0.184588	-0.0527211	-0.0515454	0.210313	0.0866868
-0.297483	-0.663246	-0.832617	0.12752	-0.432511		-0.961172	-1.84635	-1.52559	-0.673665	-0.270398		0.547925	0.620685	0.724979	-0.056256	0.653368		-0.418593	0.530878	-0.671004	-1.28709	0.219474
-0.580787	-0.650867	-0.710094	0.316592	-0.334076		0.358617	0.281915	1.71654	0.0591035	0.212058		-0.905486	-1.00321	-1.15577	-0.899764	-1.04141		0.251211	-0.997054	0.476692	-0.471931	-0.0916794
-0.645345	-0.623408	0.317233	-0.119625	-0.399142		0.690688	2.63971	0.781844	0.749933	1.11569		-1.82818	-1.62125	-1.0674	-1.72765	-0.72921		0.902661	-2.18805	0.982011	-0.312032	-1.93878
1.67785	0.895196	1.44362	1.10905	1.23943		0.597782	0.805494	0.865623	0.461617	0.665427		1.10392	0.799421	0.821074	1.52207	0.151029		-0.197298	0.371956	-0.921335	0.911145	0.504224
-1.14952	-1.34258	-1.72726	-0.0782465	-1.45313		0.242365	-1.53254	0.0747906	-1.59463	0.525761		-1.9917	-1.86837	-2.15882	-2.30567	-2.75608		0.82755	-0.782766	0.124732	-1.28467	-0.112345
-0.467591	-0.761168	-0.546734	-0.0165356	-0.257489		0.24289	-0.71258	-0.0742432	-0.701734	-1.15785		1.25575	0.541553	1.05781	0.204666	0.848741		0.537981	-0.218272	-0.188559	0.358882	0.609565
1.98235	1.60928	1.25766	1.53396	1.944		0.177997	-0.246364	0.136261	0.739807	-0.0622067		1.51762	1.7705	1.69896	2.00527	0.899957		0.63195	1.68161	0.607177	1.04609	1.9966
-0.277593	0.517474	-0.478743	-0.0394409	-0.292052		0.637179	0.726077	1.17013	1.01593	-0.104477		-0.412663	-0.357216	-0.367031	-0.134283	-0.207317		0.9234	0.171936	1.48359	0.241631	0.459167
-0.664655	-1.18218	-0.331202	-0.893227	-0.300964		-1.37088	-1.11091	-1.30679	-1.02647	0.50528		0.356503	0.838834	0.678975	0.0711302	1.66672		-0.423135	0.94781	0.239784	0.832977	0.161203
0.316357	1.07277	0.599193	0.962149	0.873474		0.214352	-0.0343857	-0.543643	0.0179418	0.294747		0.628948	1.05108	0.434243	0.446309	1.07888		0.931292	0.729845	0.577181	0.00865696	0.762595
-0.880931	-0.677449	-0.969549	-0.894958	-1.23438		-0.49113	-0.0666023	0.146191	-0.558895	-0.720498		-1.1566	-1.41995	-1.3743	-1.20689	-1.7914		-0.881004	-1.77836	-0.42921	-0.863277	-1.02849
-0.779351	-0.571275	-1.22619	-0.875135	-0.671477		-1.86432	-0.88242	-0.529248	0.432832	-0.630293		-0.954741	-0.261483	-0.521164	0.0133785	-0.374709		-0.346694	0.197723	0.804136	-0.725275	-0.0859665
1.55706	1.4285	1.30278	1.0495	1.45901		1.11205	1.28195	1.59871	1.196	1.19484		1.02154	1.06961	1.1629	1.22567	1.00222		1.09615	0.905922	0.777245	1.40319	1.3076
1.30734	1.58155	0.966913	1.21474	1.15097		1.32692	1.31694	1.83253	1.18986	1.95227		-0.127689	0.0964458	-0.305087	0.243638	0.546274		1.94049	0.700507	1.80464	0.0631449	0.782591
0.785836	1.33608	0.531434	0.444096	1.20731		0.491865	-0.107255	-0.0809175	0.353639	0.62648		0.738706	1.1408	0.656814	0.774704	0.836223		1.60077	1.48913	1.77665	0.0589437	1.55589

## Sheet: Figure 5b
CenterX-CenterY	Case	Common	Personality
A-B	1	14.33	21.53
A-C	2	15.88	19.77
A-D	3	16.31	21.51
B-C	4	17.57	28.97
B-D	5	16.94	24.55
C-D	6	12.77	21.18

## Sheet: Figure 5c
data_source	label	RFLM
Center A	0	0.140701
Center A	0	0.0494965
Center A	0	0.0341223
Center A	0	0.200199
Center A	0	0.343569
Center A	0	0.265759
Center A	0	0.0770318
Center A	0	0.495038
Center A	0	0.385195
Center A	0	0.196762
Center A	0	0.387978
Center A	0	0.166718
Center A	0	0.277907
Center A	0	0.33228
Center A	0	0.233921
Center A	0	0.373033
Center A	0	0.0559784
Center A	0	0.286202
Center A	0	0.189752
Center A	0	0.332573
Center A	0	0.136842
Center A	0	-0.0684858
Center A	0	0.177253
Center A	0	0.128354
Center A	0	0.108033
Center A	0	0.212405
Center A	0	0.341458
Center A	0	0.015451
Center A	0	0.557574
Center A	0	0.211305
Center A	0	0.170229
Center A	0	0.24263
Center A	0	0.332021
Center A	0	0.174241
Center A	0	0.350726
Center A	0	-0.0213515
Center A	0	0.411419
Center A	0	0.333429
Center A	0	0.259001
Center A	0	0.0969282
Center A	0	0.375419
Center A	0	0.353797
Center A	0	0.142665
Center A	0	0.23235
Center A	0	0.235583
Center A	0	0.297082
Center A	0	0.126908
Center A	0	0.0807422
Center A	0	0.334642
Center A	0	0.1687
Center A	0	-0.13576
Center A	0	0.237119
Center A	0	0.267154
Center A	0	-0.00908388
Center A	0	0.0630799
Center A	0	0.576854
Center A	0	0.438844
Center A	0	0.255416
Center A	0	0.330781
Center A	0	0.201588
Center A	0	-0.073408
Center A	0	0.361271
Center A	0	0.181798
Center A	0	0.282944
Center A	0	0.353022
Center A	0	0.035605
Center A	0	0.33611
Center A	0	0.222155
Center A	0	0.309343
Center A	0	0.310199
Center A	0	0.570074
Center A	0	0.178565
Center A	1	0.200784
Center A	1	0.403886
Center A	1	0.593903
Center A	1	0.277438
Center A	1	0.554352
Center A	1	0.221558
Center A	1	0.131635
Center A	1	0.41503
Center A	1	0.255319
Center A	1	0.749192
Center A	1	0.223531
Center A	1	0.6584
Center A	1	0.498701
Center A	1	0.565499
Center A	1	0.346969
Center A	1	0.458291
Center A	1	0.377208
Center A	1	0.41733
Center A	1	0.407092
Center A	1	0.363904
Center A	1	0.243456
Center A	1	0.286926
Center A	1	0.0539597
Center A	1	0.401191
Center A	1	0.507942
Center A	1	0.161397
Center A	1	0.236235
Center A	1	0.114303
Center A	1	0.353222
Center A	1	0.301375
Center A	1	0.333429
Center A	1	0.30249
Center A	1	0.223746
Center A	1	0.298867
Center A	1	0.47614
Center A	1	0.232419
Center A	1	0.176826
Center A	1	0.365127
Center A	1	0.359102
Center A	1	0.492457
Center B	0	0.0332224
Center B	0	0.272321
Center B	1	0.508389
Center B	1	0.370046
Center B	1	0.399537
Center B	0	0.579043
Center B	1	0.156701
Center B	0	0.542913
Center B	1	0.574525
Center B	1	0.550315
Center B	0	0.502944
Center B	1	0.160739
Center B	0	0.123296
Center B	0	0.533116
Center B	0	0.118562
Center B	0	0.155841
Center B	1	0.281905
Center B	0	0.120606
Center B	0	0.44346
Center B	0	0.0358667
Center B	0	0.541342
Center B	0	0.0528906
Center B	0	0.147956
Center B	1	0.508057
Center B	0	0.293587
Center B	1	0.486962
Center B	0	0.075451
Center B	1	0.577514
Center B	0	0.162762
Center B	1	0.276159
Center B	0	0.301453
Center B	0	0.0849199
Center B	0	0.0715596
Center B	1	0.10604
Center B	1	0.628251
Center B	1	0.0489368
Center B	1	0.549818
Center B	0	0.251132
Center B	1	0.303952
Center B	0	0.0235064
Center B	0	0.0795814
Center B	0	0.146678
Center B	0	0.285969
Center B	0	0.0325798
Center B	0	0.161317
Center B	1	0.449016
Center B	0	0.306946
Center B	0	0.53773
Center B	0	0.0122074
Center B	0	0.31247
Center B	1	0.187067
Center B	0	0.0248629
Center B	1	0.542915
Center B	0	0.0826286
Center B	1	0.312799
Center B	0	-0.106258
Center B	0	0.226955
Center B	0	0.0565126
Center B	1	0.489663
Center B	1	0.391196
Center B	0	0.32533
Center B	0	0.0272714
Center B	0	0.038863
Center B	1	0.685734
Center B	1	0.424015
Center B	0	-0.010192
Center B	1	0.471515
Center B	1	0.546156
Center B	0	0.383779
Center C	1	0.398028
Center C	0	0.273276
Center C	1	0.370345
Center C	0	0.304445
Center C	1	0.5701
Center C	1	0.574163
Center C	1	0.48428
Center C	1	0.272317
Center C	1	0.651198
Center C	0	0.43024
Center C	0	0.31973
Center C	1	0.584617
Center C	0	0.413285
Center C	1	0.478314
Center C	0	0.945204
Center C	0	0.272482
Center C	0	0.182662
Center C	0	0.467376
Center C	1	0.513872
Center C	0	0.209979
Center C	0	0.461426
Center C	0	0.393617
Center C	1	0.471323
Center C	0	0.593826
Center C	1	0.791239
Center C	0	0.583955
Center C	1	0.725931
Center C	1	0.481495
Center C	0	0.658233
Center C	0	0.385236
Center C	0	0.284108
Center C	0	0.267757
Center C	1	0.381534
Center C	0	0.383236
Center C	1	0.467613
Center C	1	0.423233
Center C	0	-0.0152641
Center C	1	0.441753
Center C	0	0.342231
Center C	1	0.501697
Center C	1	0.710222
Center C	0	0.310366
Center C	1	0.672038
Center C	1	0.468364
Center C	1	0.514293
Center C	0	-0.112085
Center C	0	0.297764
Center C	0	0.262636
Center C	1	0.439665
Center C	0	0.425562
Center C	1	0.613463
Center C	1	0.565937
Center C	0	0.378199
Center D	0	-0.106285
Center D	0	0.171994
Center D	0	0.054625
Center D	0	0.0524993
Center D	1	0.196635
Center D	0	0.171993
Center D	0	0.0273413
Center D	1	0.192182
Center D	0	0.165297
Center D	0	-0.0472605
Center D	0	-0.0924782
Center D	0	0.172721
Center D	0	0.00052172
Center D	1	0.172181
Center D	0	0.170272
Center D	0	-0.0232731
Center D	1	0.264221
Center D	0	0.0594778
Center D	0	0.254909
Center D	1	0.171989
Center D	0	0.171835
Center D	0	0.173722
Center D	0	0.156524
Center D	0	0.0911424
Center D	1	0.173539
Center D	0	0.0511114
Center D	0	0.113913
Center D	1	0.171623
Center D	0	0.00780912
Center D	1	0.172237
Center D	1	0.148904
Center D	0	0.170501
Center D	0	0.0558633
Center D	0	0.165115
Center D	0	0.119922
Center D	0	0.172195
Center D	0	-0.0221683
Center D	0	-0.00188599
Center D	0	0.170154
Center D	0	-0.0549064
Center D	0	0.00695832
Center D	0	0.172497
Center D	0	0.172043
Center D	0	0.0446839
Center D	1	0.307392
Center D	0	0.154683
Center D	0	0.0205494
Center D	0	0.0332729
Center D	1	0.312244
Center D	0	-0.00750701
Center D	0	-0.121252
Center D	0	0.0568443
Center D	0	0.000200037
Center D	0	0.173864
Center D	0	0.00130144
Center D	0	-0.106928
Center D	0	0.171605
Center D	0	0.00106996
Center D	0	0.315701
Center D	0	0.242044
Center D	0	-0.0374968

## Sheet: Table 3
GCN FED																	GCN FED CBAM																	GCN FED GAN
Center A				Center B				Center C				Center D					Center A				Center B				Center C				Center D					Center A				Center B				Center C				Center D
Train		Test		Train		Test		Train		Test		Train		Test			Train		Test		Train		Test		Train		Test		Train		Test			Train		Test		Train		Test		Train		Test		Train		Test
Label	Predict	Label	Predict	Label	Predict	Label	Predict	Label	Predict	Label	Predict	Label	Predict	Label	Predict		Label	Predict	Label	Predict	Label	Predict	Label	Predict	Label	Predict	Label	Predict	Label	Predict	Label	Predict		Label	Predict	Label	Predict	Label	Predict	Label	Predict	Label	Predict	Label	Predict	Label	Predict	Label	Predict
0	0.403216	0	0.281386	0	0.0577305	0	0.0857613	1	0.385936	0	0.315122	0	4.48698e-06	1	0.18576		0	0.260781	0	0.301889	0	-0.000920156	0	0.255942	1	0.326189	0	0.202367	0	0.000104823	1	0.207607		0	0.150075	0	0.316953	0	0.171448	0	0.110637	1	0.172189	0	0.0979292	0	0.0546656	1	0.2829
0	0.319684	0	0.251195	0	0.23822	0	-0.149619	0	0.237901	1	0.650017	0	0.00268285	0	0.0534064		0	0.317327	0	0.164737	0	0.422165	0	0.244854	0	0.438926	1	0.8039	0	0.00186597	0	0.0911543		0	0.215482	0	0.19809	0	0.469127	0	0.160572	0	0.499364	1	0.668291	0	-0.0350601	0	0.253812
1	0.233893	0	0.100136	0	0.508238	1	0.413999	0	0.360763	0	0.524399	0	0.000844147	0	0.180336		1	0.579735	0	0.221229	0	0.412493	1	0.401303	0	0.381768	0	0.750967	0	0.000244138	0	0.19424		1	0.330503	0	-0.110483	0	0.497877	1	0.300646	0	0.160532	0	0.541413	0	-0.0340009	0	0.266629
1	0.333483	0	0.341077	0	0.077495	1	0.213863	0	0.111749	1	0.650041	0	0.0042447	1	0.186108		1	0.53648	0	0.313765	0	0.41291	1	0.0225631	0	0.0130933	1	0.776257	0	0.0129113	1	0.208157		1	0.275412	0	0.351379	0	0.281814	1	0.0682641	0	0.0618617	1	0.751726	0	0.0398865	1	0.246407
1	0.674178	0	0.174868	0	0.334652	0	0.344334	1	0.829322	1	0.890756	0	0.177887	1	0.186101		1	0.393949	0	0.42666	0	0.285128	0	0.248806	1	0.785977	1	0.386073	0	0.20668	1	0.208122		1	0.655603	0	0.1583	0	0.316895	0	0.406933	1	0.826313	1	0.648745	0	0.126394	1	0.246347
0	0.363613	1	0.468168	0	0.619984	1	0.402959	1	0.469735	1	0.280917	0	0.185129	0	0.128862		0	0.482398	1	0.412197	0	0.419498	1	0.439088	1	0.596692	1	0.202325	0	0.183465	0	0.20055		0	0.256793	1	0.266419	0	0.336788	1	0.446771	1	0.745931	1	0.684224	0	0.217001	0	0.162385
0	0.125924	1	0.637557	1	0.462365	0	0.0740465	0	0.126585	0	0.737881	0	0.186051	0	0.186051		0	0.124729	1	0.288978	1	0.267449	0	0.341751	0	0.0640716	0	0.561898	0	0.208144	0	0.208153		0	0.195919	1	0.575648	1	0.271877	0	0.329404	0	0.0487062	0	0.637978	0	0.233522	0	0.179323
0	0.0945893	1	0.49556	0	0.522478	0	0.62697	1	0.540048	0	0.350659	0	0.186088	0	0.0662723		0	0.483154	1	0.406193	0	0.390595	0	0.259371	1	0.784545	0	0.16247	0	0.208157	0	0.191904		0	0.255983	1	0.431728	0	0.218807	0	-0.0133209	1	0.68861	0	0.11434	0	0.245675	0	0.0177417
0	0.151148	0	0.354782	0	0.0824592	0	0.526865	0	0.296096	1	0.306436	0	0.122609	1	0.183864		0	0.280396	0	0.350413	0	0.36205	0	0.569131	0	0.215982	1	0.603357	0	0.00986036	1	0.205631		0	0.176102	0	0.540317	0	0.277506	0	0.247163	0	0.285939	1	0.358642	0	-0.0877945	1	0.248614
0	0.19524	1	0.247299	0	0.0386872	1	0.547381	1	0.595658	1	0.255845	0	0.0426387	0	0.18352		0	0.270287	1	0.303957	0	-0.087458	1	0.355007	1	0.559184	1	0.459789	0	0.0836188	0	0.208081		0	0.184874	1	0.377109	0	-0.0237301	1	0.457258	1	0.750228	1	0.266163	0	-0.0348221	0	0.0909325
0	0.307821	1	0.258211	1	0.449635	0	0.196861	1	0.858374	0	0.110205	0	0.000103899	1	0.184708		0	0.318623	1	0.294041	1	0.474599	0	0.519556	1	0.794409	0	0.0835991	0	0.0016467	1	0.2081		0	0.250906	1	0.37325	1	0.538496	0	0.141486	1	0.804128	0	-0.219621	0	0.0611453	1	0.246158
0	0.260357	0	0.185819	0	0.297201	0	0.153529	0	0.2458	0	0.128413	0	0.0501743	0	0.186012		0	0.0518204	0	0.183394	0	0.192061	0	0.148022	0	0.601398	0	0.0143861	0	0.0454476	0	0.207759		0	0.14165	0	0.357934	0	0.20703	0	0.2613	0	-0.0130655	0	0.349658	0	0.0241448	0	0.238003
1	0.710809	0	0.128184	1	0.543191	0	0.451051	0	0.32771	0	0.298125	0	0.133044	1	0.131977		1	0.45968	0	0.37968	1	0.32645	0	0.313044	0	0.723805	0	0.490318	0	0.0200468	1	0.114169		1	0.216175	0	0.221272	1	0.31793	0	0.340673	0	0.332065	0	0.0575864	0	0.00732277	1	0.278462
0	0.214465	0	0.335238	0	0.228628	1	0.130228	0	0.300006	0	0.437416	0	0.144692	0	0.185132		0	0.233251	0	0.246731	0	0.382863	1	0.0286306	0	0.116811	0	0.246976	0	0.20401	0	0.207883		0	0.0651954	0	0.373299	0	0.615946	1	0.146517	0	0.351914	0	0.423778	0	0.22563	0	0.127355
0	0.414272	0	0.11512	0	0.273112	1	0.207035	0	0.275476	1	0.482517	1	0.185879	0	0.186062		0	0.226379	0	0.338006	0	0.207488	1	0.324449	0	0.0331507	1	0.489422	1	0.207839	0	0.208157		0	0.22988	0	0.324805	0	0.241006	1	0.463553	0	-0.306682	1	0.04718	1	0.240298	0	0.15009
0	0.177405	1	0.0950429	1	0.670742	0	0.473511	0	0.0591008	0	0.282047	0	0.183219	0	0.00221703		0	0.385091	1	0.576752	1	0.389541	0	0.418798	0	0.350994	0	0.246319	0	0.207736	0	0.0251673		0	0.369743	1	0.173298	1	0.532085	0	0.409063	0	0.174927	0	0.212142	0	0.259135	0	-0.0165343
0	0.00308809	0	0.0894466	1	0.358957	1	0.488807	0	0.577617	0	0.25643	0	0.133343	0	0.00118779		0	0.132681	0	0.057186	1	0.221258	1	0.320945	0	0.221392	0	0.402453	0	0.143009	0	0.00565126		0	0.242406	0	0.133245	1	0.331555	1	0.252366	0	0.333583	0	0.134291	0	-0.00122611	0	0.0528439
1	0.365753	0	0.22554	0	0.505478	0	0.375723	0	0.442597	0	0.717544	0	0.186103	0	0.0137495		1	0.464365	0	0.403734	0	0.391341	0	0.311501	0	0.0151762	0	0.788634	0	0.208157	0	0.120256		1	0.414786	0	0.204825	0	0.331544	0	0.518946	0	0.161455	0	0.64833	0	0.246127	0	0.068711
0	-0.0337596	1	0.53177	0	0.496492	0	0.463494	1	0.589179	0	0.0499562	1	0.183809	0	0.170397		0	-0.0842247	1	0.323629	0	0.632048	0	0.576585	1	0.81754	0	0.480481	1	0.200339	0	0.198276		0	0.187023	1	0.442139	0	0.345455	0	0.433896	1	0.351813	0	0.445024	1	0.435186	0	0.16639
0	0.0998787	0	0.0897521	1	0.644092	0	0.385562	0	0.253485	1	0.863268	0	0.000527782	0	0.0140702		0	0.182209	0	0.392983	1	0.383746	0	0.29145	0	0.057734	1	0.421041	0	0.00013336	0	0.15474		0	0.136463	0	0.236372	1	0.472963	0	0.32981	0	0.197438	1	0.727533	0	-0.00468937	0	-0.00262356
0	0.325175	0	0.284141	1	0.48478	1	0.281999	1	0.695404	1	0.543877	0	5.953e-05	0	0.127929		0	0.316256	0	0.511573	1	0.662384	1	0.287368	1	0.800277	1	0.590905	0	1.60932e-05	0	0.146881		0	0.450672	0	0.359208	1	0.327349	1	0.395828	1	0.667149	1	0.346061	0	-0.0348525	0	0.0570711
0	0.338252	0	0.328393	0	-0.0078354	0	0.20439	0	0.373803	1	0.572848	0	0.186103	0	0.000157297		0	0.301276	0	0.404782	0	0.237694	0	0.110237	0	0.547178	1	0.734802	0	0.207956	0	0.000452472		0	0.441782	0	0.414517	0	0.000108345	0	0.0637995	0	0.44195	1	0.615968	0	0.163421	0	-0.0342634
1	0.137505	1	0.18121	0	0.127252	0	0.196798	1	0.594861	0	0.596066	0	0.169077	0	0.132123		1	0.229021	1	0.406914	0	0.196352	0	0.228564	1	0.647061	0	0.616927	0	0.00436499	0	0.196937		1	0.120201	1	0.394357	0	0.339487	0	0.243114	1	0.695603	0	0.557673	0	0.07089	0	0.283188
1	0.396206	1	0.469662	1	0.438154	0	-0.136421	1	0.819839	1	0.327981	1	0.186104	0	0.00388162		1	0.269243	1	0.378552	1	0.561956	0	0.146714	1	0.530715	1	0.485474	1	0.208157	0	0.00123608		1	0.384833	1	0.383721	1	0.291483	0	0.0587151	1	0.767406	1	0.286995	1	0.245321	0	-0.0169795
1	0.101733	0	0.267339	0	0.384028	1	0.544801	0	0.259663	1	0.694784	0	0.000295888	0	0.000161199		1	0.191685	0	0.389999	0	0.374316	1	0.351286	0	0.460599	1	0.363221	0	1.25078e-05	0	0.00187651		1	0.13363	0	0.251418	0	0.33678	1	0.651193	0	0.104076	1	0.0881096	0	0.0581065	0	-0.0328909
0	0.134605	1	0.264466	0	0.306949	0	-0.0719777	1	0.42354	1	0.597348	0	0.0420828	0	0.186105		0	0.120635	1	0.283195	0	0.24495	0	0.0455834	1	0.496994	1	0.803458	0	0.0302282	0	0.208155		0	0.143064	1	0.400617	0	0.288728	0	0.248148	1	0.754008	1	0.652755	0	-0.0435321	0	0.24357
0	0.401127	1	0.316643	0	0.248732	1	0.361526	0	0.232837	1	0.401846	0	0.184786	1	0.185557		0	0.437821	1	0.479014	0	0.258562	1	0.00707607	0	0.361578	1	0.738286	0	0.207999	1	0.208003		0	0.17137	1	0.0984587	0	0.176762	1	0.394077	0	0.0561152	1	0.445334	0	0.111799	1	0.207948
0	0.337152	0	0.323819	1	0.478185	1	0.518849	0	0.252984	0	0.244846	1	0.181874	0	0.185158		0	0.165258	0	0.473027	1	0.687552	1	0.407745	0	0.152896	0	0.00699131	1	0.188156	0	0.0193307		0	0.258789	0	0.413349	1	0.552352	1	0.556598	0	0.295704	0	0.0167625	1	0.507777	0	-0.0213135
0	0.129196	0	0.732831	0	0.272097	0	0.0844974	1	0.575734	0	0.324896	0	0.0393369	0	0.158145		0	0.0428616	0	0.0891105	0	0.108113	0	0.265375	1	0.340013	0	0.768337	0	0.0340197	0	0.1834		0	0.279221	0	0.182799	0	0.30165	0	0.184108	1	0.621272	0	0.589075	0	0.00471863	0	0.17612
0	0.304833	0	0.353005	0	0.383561	0	0.262638	0	0.492665	1	0.26843	0	0.179657	0	0.000238193		0	0.482583	0	0.414451	0	0.243122	0	0.214467	0	0.485493	1	0.576127	0	0.185436	0	0.0042413		0	0.335562	0	0.440302	0	0.413137	0	0.167467	0	0.381434	1	0.491385	0	0.185034	0	-0.0359794
0	0.333022	1	0.335864	1	0.30223	0	0.154794	0	0.387063	1	0.244195	0	0.185053	1	0.180176		0	0.524608	1	0.544621	1	0.192729	0	0.56491	0	0.253907	1	0.560217	0	0.20574	1	0.202244		0	0.342251	1	0.240458	1	0.41706	0	0.403824	0	0.433072	1	0.299235	0	0.345926	1	0.206585
0	0.162984	0	0.240056	0	0.251475	1	0.660046	0	0.531273	1	0.659706	0	0.000665177	0	0.000157959		0	0.198206	0	0.271308	0	0.236869	1	0.38683	0	0.0874123	1	0.00966154	0	0.00392706	0	3.6212e-07		0	0.405711	0	0.398386	0	0.60156	1	0.476672	0	0.43833	1	0.652638	0	0.0419261	0	-0.0362545
0	0.0205835	0	0.272155	0	0.346734	0	0.435643	0	0.457491	0	0.235574	0	0.0527243	0	0.107884		0	0.191193	0	0.241336	0	0.0290293	0	0.284386	0	0.217609	0	0.408378	0	0.00141736	0	0.194061		0	0.496275	0	0.490724	0	0.262223	0	-0.000120982	0	0.495582	0	0.660124	0	-0.0327103	0	0.145199
0	0.440742	1	0.204109	0	0.114706	1	0.240943	1	0.260606	0	0.335524	0	0.113877	1	0.185085		0	0.265716	1	0.464849	0	0.353079	1	0.317798	1	0.1094	0	0.256774	0	0.00428631	1	0.20682		0	0.437419	1	0.188846	0	0.242042	1	0.224741	1	0.137846	0	0.353696	0	0.000917563	1	0.133234
0	0.292916	0	0.777034	1	0.73303	0	0.227355	0	0.553511	1	0.135781	0	5.75578e-06	0	0.174711		0	0.121262	0	0.479908	1	0.560507	0	0.0754881	0	0.321225	1	0.244217	0	6.90395e-05	0	0.205892		0	0.350673	0	0.277978	1	0.475834	0	0.372617	0	0.48296	1	0.301351	0	0.0139081	0	0.0845084
0	0.124847	0	0.282829	0	0.0787538	0	0.412024	1	0.550336	0	0.280156	0	0.0599897	0	0.00925887		0	0.363072	0	0.338846	0	0.249529	0	0.37307	1	0.565047	0	0.168777	0	0.194149	0	0.0600923		0	0.394509	0	0.321005	0	0.357111	0	0.24101	1	0.838723	0	-0.570647	0	0.0328453	0	-0.0241895
1	0.167319	0	0.219152	0	0.0137105	1	0.816544	0	0.267186	0	0.26585	0	0.183568	0	0.176567		1	0.385472	0	0.314159	0	0.127692	1	0.629358	0	0.459348	0	0.0355504	0	0.20423	0	0.205988		1	0.231623	0	0.136565	0	0.207631	1	0.586016	0	0.371208	0	0.194702	0	0.239013	0	0.172675
0	0.145422	1	0.429919	1	0.431878	0	0.183538	0	0.253907	0	0.427227	0	0.0473764	0	0.183237		0	0.00921838	1	0.481156	1	0.186266	0	-0.00395069	0	0.158813	0	0.469945	0	0.013848	0	0.207749		0	0.17291	1	0.450327	1	0.347257	0	0.112268	0	0.39866	0	0.802886	0	0.00153744	0	0.244633
1	0.281615	1	0.454351	0	0.0645036	1	0.633167	0	0.587751	0	0.129338			0	0.127796		1	0.510295	1	0.235448	0	-0.0140298	1	0.45441	0	0.160361	0	0.134933			0	0.189608		1	0.215779	1	0.387674	0	0.0366031	1	0.319502	0	0.555841	0	-0.0129924			0	0.21497
0	0.193521	0	0.242702	0	0.226254	1	0.455006	0	0.298372	1	0.254202			0	0.184683		0	0.14396	0	0.212196	0	0.219347	1	0.333106	0	0.526358	1	0.397365			0	0.0753131		0	0.128374	0	0.317982	0	0.316137	1	0.363316	0	0.222554	1	0.299291			0	0.136707
1	0.172819	0	0.271232	0	0.345521	1	0.387374	0	0.166146	0	0.28939			1	0.185895		1	0.329045	0	0.331744	0	0.65707	1	0.395266	0	0.313683	0	0.324459			1	0.207899		1	0.234126	0	0.229841	0	0.336014	1	0.421534	0	0.284339	0	-0.0539525			1	0.238933
0	0.267555	1	0.218437	0	0.26327	0	0.183376	1	0.141264	0	0.57952			0	0.029619		0	0.320864	1	0.216452	0	0.269482	0	0.0525221	1	0.575758	0	0.290023			0	5.23716e-05		0	0.256038	1	0.388153	0	0.150485	0	0.17249	1	0.71322	0	0.0837593			0	-0.0276765
0	0.38792	0	0.344846	0	-0.12193	1	0.540335	1	0.654222	1	0.731548			0	0.00311312		0	0.43863	0	0.38743	0	0.311828	1	0.198676	1	0.800332	1	0.7964			0	0.000261373		0	0.203571	0	0.200461	0	0.17484	1	0.293623	1	0.529539	1	0.654669			0	0.0602083
0	0.214333	0	0.261803	1	0.574725	1	0.420962	1	0.440485	0	0.284152			0	0.186069		0	0.25106	0	0.442613	1	0.638028	1	0.389432	1	0.48338	0	-0.0124725			0	0.208069		0	0.0735075	0	0.250432	1	0.583839	1	0.32438	1	0.405089	0	0.221124			0	0.151365
0	0.323113	0	0.198621	1	0.645478	0	0.0329437	0	0.330853	1	0.738424			0	0.186108		0	0.393101	0	0.29936	1	0.307586	0	0.236526	0	0.0738101	1	0.578923			0	0.208157		0	0.34119	0	0.0975059	1	0.334996	0	0.0782876	0	0.221982	1	0.600464			0	0.24655
1	0.361389	1	0.302298	1	0.4111	0	0.524485	1	0.68551	0	0.226655			0	0.184946		1	0.403303	1	0.37939	1	0.320051	0	0.0813356	1	0.795217	0	0.215576			0	0.208156		1	0.443304	1	0.164511	1	0.178246	0	0.496463	1	0.573321	0	0.199569			0	0.161392
1	0.434531	0	0.292854	1	-0.0169673	0	0.453447	1	0.423374	1	0.595329			0	0.154685		1	0.48509	0	0.267503	1	0.501521	0	0.347949	1	0.35892	1	0.628274			0	0.204407		1	0.174405	0	0.220464	1	0.395832	0	0.541237	1	0.684994	1	0.698751			0	0.119785
1	0.184778	0	-0.212192	0	-0.00736699	0	0.224931	1	0.270583	1	0.51379			0	0.186039		1	0.340988	0	0.329269	0	0.204166	0	-0.0582283	1	0.661218	1	0.702493			0	0.207597		1	0.240769	0	0.195121	0	0.254212	0	0.0920208	1	0.352363	1	0.727195			0	0.231696
0	0.363739	1	0.314469	0	0.171296	1	0.209289	0	0.602138	0	0.503154			0	0.0567372		0	0.224351	1	0.233761	0	0.068811	1	0.309091	0	0.194818	0	0.403044			0	0.158019		0	0.302722	1	0.291561	0	0.197087	1	0.324722	0	0.486989	0	-0.305618			0	0.103867
0	0.181756	0	0.132063	0	0.5563	1	0.586182	1	0.646277	1	0.475683			0	0.18609		0	0.0488362	0	0.168897	0	0.184364	1	0.338962	1	0.564506	1	0.371035			0	0.207502		0	0.309527	0	0.13489	0	0.318225	1	0.294177	1	0.660047	1	-0.578548			0	0.22201
0	0.179422	0	0.275424	0	0.260152	0	0.014703	0	0.0539318	0	0.191512			0	0.162272		0	0.0694131	0	0.230617	0	0.290343	0	0.0154598	0	0.191228	0	0.432372			0	0.145842		0	0.29592	0	0.393036	0	0.31849	0	0.262376	0	0.520939	0	0.255749			0	0.275467
0	0.38482	0	0.468111	0	0.225083	1	0.20118	1	0.637411	1	0.547619			0	0.00566916		0	0.319958	0	0.229156	0	0.165282	1	0.268682	1	0.315907	1	0.228047			0	0.189273		0	0.260467	0	0.440437	0	-0.00796181	1	0.260322	1	0.837885	1	0.804512			0	0.0996114
0	0.28291	0	0.205546	1	0.705171	0	0.045956	1	0.341206	1	0.258775			0	0.186108		0	0.315943	0	0.177218	1	0.36264	0	0.226061	1	0.13166	1	0.445624			0	0.208157		0	0.345973	0	0.154617	1	0.37753	0	0.275747	1	0.331333	1	0.166631			0	0.24629
0	0.338146	0	0.177909	0	0.308419	1	0.407232	1	0.477165					0	0.114951		0	0.326717	0	0.323168	0	0.382031	1	0.352563	1	0.474106					0	0.204432		0	0.256424	0	0.143284	0	0.389829	1	0.543602	1	0.607425					0	0.241202
1	0.416537	0	0.267562	0	0.151665	1	0.393098	0	0.522725					1	0.185861		1	0.298833	0	0.507362	0	-0.00546215	1	0.368894	0	0.526817					1	0.208026		1	0.455683	0	0.215599	0	0.337791	1	0.365327	0	0.347417					1	0.149428
1	0.347412	0	0.322003	0	-0.0869407	0	0.326278	0	0.491949					0	0.169657		1	0.41434	0	0.402393	0	0.190004	0	0.385632	0	0.811089					0	0.189351		1	0.424743	0	0.396098	0	0.313561	0	0.582827	0	0.535185					0	0.100191
1	0.368144	1	0.455955	0	0.216223	0	-0.0751253							0	0.00579959		1	0.370916	1	0.486183	0	-0.052708	0	0.0492287							0	0.00301799		1	0.482035	1	0.405306	0	-0.162508	0	0.241853							0	-0.00759459
0	0.153175	0	0.284476	1	0.432471	1	0.627186							0	0.151267		0	0.180417	0	0.244928	1	0.569385	1	0.598974							0	0.0361788		0	0.154832	0	0.331555	1	0.552578	1	0.33092							0	-0.0291439
0	0.331852	1	0.183635	0	0.0763144	0	0.13664							0	0.0434648		0	0.101479	1	0.0843488	0	0.338394	0	0.299473							0	0.175788		0	0.0804649	1	0.129391	0	0.461804	0	0.104816							0	0.121425
1	0.675012	0	0.158097	1	0.759188	0	-0.0481437							0	0.183841		1	0.45018	0	0.154556	1	0.487884	0	0.278555							0	0.207205		1	0.463445	0	0.155415	1	0.542371	0	0.272202							0	0.245306
0	0.20754	0	0.186114	0	0.396761	1	0.407515							0	0.000200484		0	0.256784	0	0.234422	0	0.267804	1	0.425128							0	2.29919e-06		0	0.424184	0	0.379488	0	0.220857	1	0.186729							0	-0.0359765
1	0.324093	1	0.321966	1	0.33318	0	0.379357										1	0.499391	1	0.361115	1	0.272241	0	0.272825										1	0.407004	1	0.420591	1	0.242101	0	0.239769
1	0.62222	0	0.261796	0	-0.0689813	1	0.344824										1	0.244719	0	0.411593	0	0.0972878	1	0.0127498										1	0.397211	0	0.18868	0	-0.0059681	1	0.0394891
1	0.392877	1	0.439439	0	0.122255	0	0.103967										1	0.494426	1	0.460152	0	0.139751	0	0.240566										1	0.430827	1	0.447014	0	0.437256	0	-0.0210277
0	0.338069	1	0.220212	1	0.303452	0	0.304041										0	0.22142	1	0.46935	1	0.391692	0	0.279065										0	0.56734	1	0.121151	1	0.430669	0	0.259799
0	0.0388851	1	0.363477	1	0.483769	0	0.235894										0	0.163052	1	0.364682	1	0.481996	0	0.305629										0	0.271169	1	0.34156	1	0.464429	0	0.34741
0	0.0923696	1	0.155612	0	0.265749	0	-0.0977593										0	-0.119695	1	0.434428	0	0.353304	0	0.0100214										0	0.135972	1	0.285315	0	0.137008	0	0.0451982
0	0.112616	0	0.221041	0	0.11449	0	0.32942										0	0.051606	0	0.118971	0	0.358319	0	0.170024										0	0.199647	0	0.311359	0	0.284969	0	0.111138
0	0.362689	0	0.382194	0	0.145482	0	0.0151659										0	0.378673	0	0.277937	0	0.227992	0	0.52487										0	0.232145	0	0.370559	0	0.103958	0	0.0204947
0	0.668344	0	0.398419	0	0.219235												0	0.301341	0	0.212605	0	0.288815												0	0.258207	0	0.0633575	0	0.0109063
1	0.19544	1	0.195919	0	0.517202												1	0.34335	1	0.511824	0	0.264999												1	0.413749	1	0.185759	0	0.216582
0	0.499145	0	0.184959														0	0.154487	0	0.325681														0	0.15569	0	0.120221
0	0.356349	0	0.142453														0	0.262753	0	0.366458														0	0.42524	0	0.375852
0	0.327902	0	0.243901														0	0.215691	0	0.388697														0	0.172399	0	0.220171
0	0.335818	1	0.237409														0	0.355294	1	0.282912														0	0.314572	1	0.138048
0	-0.0157549	0	0.202555														0	0.134765	0	0.204217														0	0.262956	0	0.354745
0	0.157291	1	0.205984														0	0.148731	1	0.268748														0	0.25173	1	0.147107
0	0.0849241	0	0.223568														0	0.207395	0	0.156311														0	0.168787	0	0.200572
0	0.216898	1	0.466316														0	0.144807	1	0.339324														0	0.140604	1	0.423175
0	0.314378	1	0.443055														0	0.135126	1	0.544573														0	0.232103	1	0.448357
0	0.235413	0	0.28716														0	0.105822	0	0.242651														0	0.131035	0	0.273966
1	0.32866	1	0.106579														1	0.207112	1	0.240058														1	0.420819	1	0.129889
1	0.492482	0	0.171215														1	0.312686	0	0.0701381														1	0.607373	0	0.139223
1	0.243768	1	0.206011														1	0.394227	1	0.496332														1	0.327781	1	0.407998
0	0.271419	0	0.318859														0	0.207634	0	0.121605														0	0.305391	0	0.380403
0	0.151202	0	0.412068														0	0.206059	0	0.366214														0	0.10759	0	0.280693
0	0.309328	1	0.434956														0	0.16055	1	0.489844														0	0.425262	1	0.447063
0	0.174124	0	0.150492														0	0.524024	0	0.302646														0	0.0457868	0	0.147796
0	0.0821982	1	0.287993														0	0.210696	1	0.45339														0	0.14819	1	0.41367
0	0.119241	0	0.316889														0	0.121511	0	0.331832														0	0.226239	0	0.223984
1	0.390445	1	0.320658														1	0.415918	1	0.424734														1	0.328183	1	0.420974
0	0.310348	0	0.410375														0	0.0494068	0	0.45295														0	0.252863	0	0.102324
0	0.104153	0	0.127095														0	0.298066	0	0.106272														0	0.247109	0	0.103316
1	0.389885	1	0.299989														1	0.235303	1	0.414374														1	0.336152	1	0.163131
0	0.105185	0	0.457663														0	0.0424741	0	0.347332														0	0.164768	0	0.42261
0	0.177287	0	0.200589														0	0.191379	0	0.288461														0	0.173615	0	0.178502
0	0.193472	0	0.164984														0	0.413837	0	0.0397866														0	0.180802	0	0.13596
0	0.282007	1	0.658478														0	0.21929	1	0.413252														0	0.192018	1	0.57017
1	0.377813	0	0.459969														1	0.256331	0	0.451082														1	0.199717	0	0.446923
0	0.467835	0	0.309817														0	0.466214	0	0.472271														0	0.405002	0	0.396802
0	0.116389	0	0.517448														0	0.10456	0	0.156984														0	0.0739894	0	0.379376
0	0.287858	1	0.239032														0	0.439897	1	0.342474														0	0.173167	1	0.28779
0	0.235925	1	0.545726														0	0.339119	1	0.269586														0	0.118166	1	0.413107
0	0.173121	1	0.411907														0	0.251747	1	0.520611														0	0.123009	1	0.405112
0	0.232627	0	0.288651														0	0.236383	0	0.377149														0	0.158304	0	0.400132
0	0.343516	0	0.282052														0	0.471296	0	0.438584														0	0.256947	0	0.193967
0	0.191233	0	0.0958897														0	0.245453	0	0.250562														0	0.242188	0	0.289751
0	0.318322	0	0.0897583														0	0.428536	0	0.135381														0	0.18565	0	0.0031658
1	0.382947	0	0.245059														1	0.227989	0	0.392553														1	0.469033	0	0.147855
0	0.238812	0	0.162288														0	0.131713	0	0.502676														0	0.19234	0	0.340478
1	0.220065	0	-0.039594														1	0.277293	0	0.461449														1	0.147863	0	0.182472
0	0.110501	0	0.326444														0	0.257848	0	0.438071														0	0.272871	0	0.216679
0	0.377921																0	0.477634																0	0.486948
0	0.219073																0	0.244734																0	0.162805
0	0.207437																0	0.370036																0	0.221746
0	0.366916																0	0.308691																0	0.333956
0	0.244911																0	0.265188																0	0.192296
1	0.14301																1	0.364966																1	0.349989
1	0.301098																1	0.206964																1	0.279096
1	0.291274																1	0.306627																1	0.428534
1	0.426326																1	0.386076																1	0.444519
0	0.374732																0	0.491467																0	0.328698
0	0.119904																0	0.216363																0	0.392857
1	0.389697																1	0.584668																1	0.291367
0	0.234998																0	0.297641																0	0.134294
1	0.454434																1	0.284776																1	0.171462
0	0.251702																0	0.304735																0	0.204963
0	0.200961																0	0.265128																0	0.389763
0	0.10306																0	0.243989																0	0.131134
0	0.399015																0	0.378903																0	0.368277
0	0.32845																0	0.408104																0	0.422947
1	0.443915																1	0.283247																1	0.432274
1	0.415204																1	0.389769																1	0.452584
0	0.317112																0	0.144069																0	0.372754
0	0.332904																0	0.485629																0	0.288606
0	0.146506																0	0.194744																0	0.286981
0	0.268122																0	0.305903																0	0.149539
0	0.300667																0	0.155773																0	0.32664
0	0.280502																0	0.107964																0	0.354418
0	0.332791																0	0.442361																0	0.231944
0	0.0734871																0	0.46946																0	0.236944
0	0.133755																0	0.231411																0	0.144938
0	0.164873																0	-0.0786916																0	0.144787
1	0.382029																1	0.468764																1	0.353406
0	0.187158																0	0.2636																0	0.148891
1	0.343612																1	0.600151																1	0.283256
0	0.410168																0	0.15086																0	0.314659
0	0.239796																0	0.360735																0	0.26206
1	0.249734																1	0.461228																1	0.304913
0	0.182279																0	0.221256																0	0.151645
0	0.110501																0	0.257848																0	0.272871
1	0.503128																1	0.576019																1	0.286098
0	0.333991																0	0.209208																0	0.220066
1	0.629077																1	0.457262																1	0.699515
0	0.216921																0	0.46339																0	0.224454
0	0.470083																0	0.260651																0	0.451059
0	0.533664																0	0.0684808																0	0.0952827
0	0.325586																0	0.231584																0	0.308465
0	0.416771																0	0.289765																0	0.31785
0	0.213788																0	0.0746732																0	0.14577
0	0.105077																0	0.346939																0	0.128093
0	0.348576																0	0.222377																0	0.4161
1	0.322867																1	0.258261																1	0.458501
1	0.442532																1	0.420474																1	0.401596
1	0.457051																1	0.469598																1	0.409032
0	0.23911																0	-0.0432432																0	0.435488
0	0.204143																0	0.0412241																0	0.250937
0	0.232976																0	0.126533																0	0.186496
0	0.0657495																0	0.229477																0	0.231654
0	0.284902																0	0.342554																0	0.406173
0	0.322897																0	0.417947																0	0.291232
1	0.391225																1	0.322073																1	0.432232
0	0.267056																0	0.207968																0	0.218385
0	0.19803																0	0.0619984																0	0.168876
1	0.473676																1	0.300286																1	0.311045
0	0.285677																0	0.252356																0	0.482771
1	0.217092																1	0.331633																1	0.184878
0	0.396027																0	-0.0507069																0	0.316971
1	0.343797																1	0.208808																1	0.354503
1	0.247064																1	-0.0123646																1	0.140167
0	0.325171																0	0.114274																0	0.234061

## Sheet: Table 4
CenterA					CenterB					CenterC					CenterD
Train		Test			Train		Test			Train		Test			Train		Test
1	0.716713	1	0.664849		0	0.18813	0	0.678248		1	0.524992	0	-0.114244		0	0.145005	0	0.40331
0	0.611657	0	0.323316		0	0.14978	0	0.114623		0	0.195032	0	0.252769		1	0.601404	0	0.267154
1	0.675255	0	0.412714		1	0.552105	0	-0.00453598		0	0.0419997	0	0.601317		0	-0.0253062	0	0.406732
0	-0.117519	0	0.534025		0	0.439841	0	0.298666		0	0.563729	0	0.216952		0	0.387466	0	0.497138
0	0.211907	0	-0.181696		1	0.705278	1	0.823951		0	0.203017	0	0.264828		0	0.503578	0	0.270288
0	-0.109599	0	0.283512		0	0.277622	0	0.432059		1	0.704455	0	0.253037		0	-0.00975101	0	-0.0107678
0	0.25982	0	-0.0382871		1	0.752728	0	-0.00261764		1	0.199704	0	0.204391		0	-0.0189812	0	0.394504
1	0.417951	0	0.600732		0	0.381008	0	0.338607		0	0.21188	0	0.230933		0	0.521863	0	-0.026489
0	0.317918	0	0.729731		1	0.600056	0	0.320156		0	-0.104686	1	0.567159		0	0.501277	0	0.187317
0	0.393749	0	0.190533		0	0.111591	1	0.0705945		1	0.271023	0	0.200103		0	0.181264	0	0.0896034
0	0.220083	0	0.310154		0	-0.0519965	1	0.683906		0	0.323924	0	-0.0123233		1	0.478038	0	0.010204
1	0.518844	1	0.370307		1	0.0486761	0	0.429875		0	0.259987	1	0.708554		0	-0.0224363	1	0.587333
1	0.857798	0	0.521308		0	0.02555	0	0.342206		1	0.746135	0	0.345591		0	-0.0264291	0	0.156314
0	0.16102	1	0.373279		0	0.0798338	0	0.174989		0	-0.0200728	0	0.281607		1	0.389648	0	0.169298
0	0.36514	0	0.372556		1	0.53643	0	0.48032		1	0.326955	0	0.30137		0	0.562914	0	0.170969
0	0.353351	0	-0.0787005		1	0.684032	0	0.350193		0	0.147458	0	0.0527435		1	0.197433	0	0.191622
1	0.586632	1	0.00787238		1	0.806541	0	0.107594		0	0.323199	0	0.294743		0	0.257948	0	0.0921411
0	0.283733	0	0.396688		0	0.180302	1	0.606212		0	0.537067	0	-0.110984		0	0.384177	0	-0.0266643
0	0.0950185	1	0.743535		0	0.124044	0	0.497152		0	-0.0485631	0	0.0919806		0	0.0791606	0	0.114513
0	0.234733	0	0.412714		1	0.61985	0	0.163398		0	0.0259482	0	-0.0051951		0	0.355656	0	-0.0258781
1	0.278508	1	0.751416		0	0.177979	0	0.435995		0	0.095286	0	0.035072		0	0.0119638	0	0.135687
0	0.0411205	0	0.247903		1	0.032927	0	0.522418		0	-0.115132	1	0.400278		1	0.174183	0	0.580864
0	0.133413	1	0.108272		0	0.340562	1	0.547533		0	0.218119	0	0.0516898		1	0.0630501	1	0.600383
1	0.696203	0	0.511056		0	0.10857	0	0.0259214		1	0.409832	0	0.154589		0	0.598917	0	0.16108
1	0.63223	1	0.391446		0	0.208194	0	0.0150114		1	-0.112201	0	-0.0444427		1	0.389397	1	0.565229
0	0.300942	0	0.313836		0	0.0705093	0	0.163398		0	0.210399	0	0.0532924		0	0.128471	0	0.479422
0	0.0153331	0	0.282628		0	0.0390454	0	0.467626		0	0.231368	0	0.0844099		1	0.601989	0	0.390896
0	0.0363667	0	0.293379		0	0.564749	0	0.468745		0	0.63143	0	0.211339		0	0.580061	0	0.0942926
0	-0.109599	0	0.361708		0	-0.111955	1	0.438677		0	0.145731	0	0.115001		0	0.473619	0	0.0896259
0	0.491929	0	0.235721		0	0.223219	0	0.272889		0	0.109837	0	-0.131894		1	0.601474	0	0.173328
0	-0.174567	0	-0.126943		0	0.750537	0	-0.0459184		1	-0.00148476	0	-0.0809652		0	0.187278	0	0.158837
1	0.0600613	0	-0.10271		0	0.417444	1	0.125244		1	0.230763	1	0.599893		1	0.55617	0	0.15235
0	0.490203	0	0.293379		0	0.27333	0	-0.000206929		1	0.865859	0	0.257078		0	0.0810631	0	-0.0267338
1	0.597451	1	0.529529		0	0.00974779	1	0.685473		0	0.198427	0	0.115001		0	0.191248	1	0.2097
1	0.197027	1	0.704128		1	0.641618	0	0.30636		0	0.0156242	0	0.569968		0	0.331498	0	0.577834
0	-0.044039	0	0.158436		1	0.00296666	0	0.069541		1	0.685389	0	0.0919806		0	-0.0264291	0	-0.0247774
1	0.293774	0	-0.0635183		0	0.66932	0	-0.0541007		0	0.0415895	0	-0.041549		0	0.131129	0	0.0216271
0	0.201421	1	0.537944		0	0.307433	0	0.61632		0	-0.168804	0	0.376844		0	0.466524	0	0.0400343
0	0.152934	0	0.279963		0	0.0100631	0	-0.148177		1	0.355095	0	0.289546		1	0.602095	0	0.152501
1	0.123755	0	0.215186		1	0.285786	1	0.339769		1	0.775024	1	0.315301		1	0.191986	0	0.406863
1	0.660008	0	0.439185		1	0.453163	1	0.679836		1	0.633343	0	0.0922885		1	0.133644	0	0.302905
1	0.769403	1	0.861651		1	0.62601	1	0.401673		1	0.748681	0	0.42582		0	0.0699263	0	0.423283
0	-0.174567	0	0.248425		0	0.0850518	0	0.61823		0	0.0303945	0	0.422515		0	0.15765	1	0.247611
0	0.353594	1	0.657336		0	0.574363	0	-0.00148728		1	0.903581	1	0.338313		0	0.00118773	0	0.0819616
0	0.129499	1	0.738782		1	0.665649	0	-0.0368379		1	0.689589	0	0.503927		1	0.480751	1	0.397395
0	0.150851	0	0.331021		0	0.24494	1	0.273799		0	0.450336	1	0.385757		0	0.188227	1	0.276799
0	0.313705	0	0.174836		0	-0.0344865	0	0.190984		0	-0.0458376	1	0.343407		0	0.26254	1	0.519924
0	0.16102	1	0.834624		1	0.666297	0	-0.0625608		0	0.0803499	1	0.277364		0	-0.00196613	0	0.373085
0	0.331359	0	0.204818		0	0.115631	0	0.50821		0	0.391628	0	0.139217		1	0.383205	0	0.0785051
0	0.250137	0	0.449877		0	0.109358	0	0.0359232		0	-0.0211169	1	0.372115		0	-0.0148578	1	0.50987
0	0.271412	0	0.256072		0	0.0903707	0	0.419252		0	0.195053	0	0.303717		1	-0.00136098	1	0.584854
1	0.645571	0	0.269885		0	0.182066	0	0.0160525		0	0.297651	0	0.325319		0	0.0586333	0	-0.0252201
0	0.19354	0	0.451053		0	0.0476219	0	0.193132		0	0.238951	1	0.748313		0	0.0181698	0	0.396149
1	0.715519	0	0.370312		1	0.604124	0	0.629902		1	0.800762	0	0.233874		0	0.128471	0	-0.0219509
0	0.355314	1	0.0968678		1	0.289125	0	0.672853		0	0.0113886	0	0.303717		0	-0.0199615	0	0.589282
0	0.0135923	0	0.247903		0	0.115174	0	-0.074206		0	-0.00152078	0	0.33447		0	0.550558	0	0.439449
0	0.273399	0	0.558045		0	0.199004	1	0.681927		1	0.827769	0	0.252769		0	-0.0255264	0	0.535044
0	0.0389363	1	0.753108		1	0.638216	1	0.652419		0	0.551965	0	0.489494		0	0.575666	1	0.156342
1	0.133719	0	0.263174		0	0.387205	0	0.0834995		1	0.622358	1	0.316069		0	0.206671	0	0.161829
0	0.173675	0	-0.0990491		1	0.534019	1	0.37269		1	0.407483	0	-0.131894		0	0.45104	0	0.0323518
0	0.251523	0	0.600732		0	0.530554	0	0.581478		0	0.31806	0	0.365054		1	0.518926	1	0.16936
0	0.144197	0	0.191251		1	0.685035	0	0.338607		0	0.231067	0	0.161262		0	0.534916	0	0.0861744
1	0.683354	0	0.715782		1	0.495388	0	0.420815		0	0.07629	0	0.0883121		1	0.311639	0	0.0822996
0	0.168516	0	0.288002		0	0.629388	1	0.487629		0	0.111184	1	0.635316		0	-0.0264126	0	0.383402
0	0.0161781	0	0.526003		1	0.824899	0	0.214045		0	0.378848	0	0.406441		1	0.602062	1	0.384984
1	0.551875	1	0.695599		0	0.490902	1	0.685537		0	0.219809	1	0.556999		0	0.181919	0	0.328415
0	-0.0140032	0	0.258582		1	0.611301	0	0.205979		0	0.176891	0	0.213007		0	0.188227	0	0.497138
0	0.0970292	0	0.692242		0	0.148202	0	0.174989		1	0.870998	0	-0.0525654		0	-0.0150935	1	0.385737
1	0.667205	1	0.401729		0	0.229393	1	0.660233		0	0.195032	0	0.264828		0	0.511894	0	0.247018
0	0.322696	0	-0.0426055		0	0.116097	0	0.192188		0	0.37124	0	-0.0253015		0	0.172981	1	0.601593
0	0.226079	0	-0.0635183		0	0.0984772	0	-0.0478882		0	-0.0904115	1	0.405845		0	-0.0266728	0	0.402715
1	0.777405	0	0.150267		0	0.171552	0	0.272889		1	0.204589	0	-0.114244		0	-0.0266532	0	-0.0252268
1	0.443156	1	0.6363		0	0.101343	1	0.572453		1	0.594251	1	0.368986		0	0.269433	1	0.599509
0	-0.187721	1	0.996476		0	0.0473071	1	0.397087		0	0.213744	0	-0.0283272		1	0.487059	1	0.601522
0	0.308063	0	0.315703		1	0.779826	0	0.163787		0	0.0415895	0	0.47077		0	0.0513605	0	0.56464
1	0.77648	0	0.313949		0	0.148202	0	0.00999015		0	-0.0956187	0	0.162115		0	0.187278	0	0.358501
1	0.147813	1	0.786219		0	0.522336	0	-0.00261764		0	-0.132506	0	0.0706283		0	0.44528	1	0.495588
0	0.379054	0	-0.0990491		1	0.745834	0	0.303032		0	0.283636	0	-0.0809652		0	-0.0260036	0	-0.0181338
1	0.53855	0	0.27916		0	0.0839663	0	0.035165		0	0.0939882	0	0.392199		0	0.191837	0	0.0969172
1	0.695131	0	0.421269		0	0.0623495	0	0.713922		0	0.21498	1	0.117722		1	0.602124	0	0.0336746
0	0.230992	1	0.46351		0	0.42796	1	0.665307		1	0.676233	0	0.42582		1	0.516019	0	0.0623652
0	0.314025	0	-0.0466233		0	0.176706	0	0.437754		0	0.366745	1	0.380368		0	-0.0268258	1	0.598384
1	0.314175	1	0.354045		0	0.0888092	1	0.686678		1	0.399455	1	0.599946		1	0.497725	0	0.433071
1	0.424449	1	0.551957		0	-0.0519965	0	0.365159		0	-0.0457094	0	-0.0210438		1	0.601894	0	0.181217
0	0.23039	1	0.688018		0	0.641549	0	-0.0491781		0	0.111491	0	-0.0705221		0	-0.0251811	0	0.233597
0	0.362921	0	0.264512		0	0.277622	0	0.672853		0	0.342072	0	0.362051		1	0.512484	0	0.56464
1	0.671132	0	0.191251		1	0.198939	0	0.0265128		0	0.346707	0	0.249417		0	0.191647	0	0.191941
0	0.0704484	0	0.346985		1	0.688164	0	0.298666		1	0.889466	1	0.705138		1	0.601743	0	0.416372
0	0.127278	0	0.602091		0	0.363078	0	0.0714373		0	-0.0791703	0	0.0532924		0	0.0181698	1	0.408534
0	0.560875	0	0.00509228		0	0.0406431	0	0.399015		0	-0.0211169	0	0.177902		1	0.596857	0	-0.0247774
1	0.784104	0	0.313836		0	0.56329	0	0.26834		0	-0.0771266	1	0.786032		0	0.191229	0	0.0942926
0	0.383179	1	0.684502		0	0.246855	1	0.144694		0	-0.0544245	0	0.415897		0	0.0589486	0	0.398346
0	0.0403525	0	0.337103		0	0.0329815	0	0.087694		0	0.246257	0	0.33447		0	-0.0267561	0	0.123866
0	-0.0963986	0	0.238024		1	0.597269	0	0.0351041		1	0.125236	1	0.501048		1	0.575412	1	0.580602
0	0.0566093	1	0.397888		1	-0.0241649	0	0.00732169		0	0.37591	1	0.481491		0	0.311777	0	0.389044
0	0.0704484	0	0.369211		0	0.193231	1	0.408463		1	0.302718	0	-0.0920176		0	0.425231	0	0.0496314
0	-0.19887	1	0.438231		1	0.585594	1	0.648929		0	0.272922	0	0.875293		1	0.0154061	0	0.521733
1	0.708668	1	0.492599		0	0.432843	0	0.471792		1	0.832627	1	0.472862		0	0.156122	0	-0.0252268
1	0.659467	0	-0.0232055		0	0.480234	0	0.399015		0	0.216982	0	0.530154		0	-0.0268187	0	0.100848
0	0.222285	0	0.534025		0	0.235388	0	-0.101947		0	0.0485654	0	0.224389		0	0.212985	0	0.186149
1	0.192594	0	0.728246		0	0.208949	1	0.625155		0	0.369205	1	0.350332		0	-0.00573915	0	0.156892
0	-0.104048	1	0.648518		0	0.490902	0	0.0513055		0	0.364824	0	0.278768		0	0.183401	0	0.0896259
0	0.309875	0	-0.126943		0	0.0222119	0	-0.0391878		0	0.356869	0	0.156424		0	0.189636	0	0.010204
0	-0.0580209	1	0.531612		0	0.0888092	0	0.559697		0	-0.171741	0	0.035072		0	0.38513	0	0.588235
0	0.00807888	0	0.276834		1	0.597751	0	0.467626		0	0.176756	0	0.406441		0	-0.0264126	0	0.545536
0	0.276861	0	0.366712		0	0.385374	0	0.0378973		1	0.330134	0	0.162115		0	0.407079	0	0.0400343
1	0.354018	0	0.396688		0	0.324986	0	-0.0478882		0	-0.0320559	0	0.151807		0	0.0889433	0	0.156314
0	0.00872861	1	0.30039		0	0.544479	0	0.560978		0	0.245529	1	0.368999		0	-0.0189812	0	0.0284354
0	-0.142676	1	0.301807		0	0.133448	0	0.069541		0	-0.0562681	0	0.0510735		1	0.192642	1	0.48068
0	0.378996	0	0.276298		0	0.571218	0	0.132295		1	0.68481	0	-0.0444427		1	0.590515	0	0.527376
0	0.170163	0	0.346985		1	0.0704476	0	0.0365611		1	0.80997	0	-0.0283272		1	0.582002	1	0.515094
0	0.00519778	0	0.243214		0	0.0752857	1	0.460504		1	0.702763	1	0.568674		0	-0.0150935	0	0.327957
0	-0.020625	1	0.558541		0	0.167271	0	0.0359232		1	0.163624	1	0.269553		0	0.399492	0	0.0969172
0	0.368459	0	0.761745		0	0.132669	0	0.455052		0	-0.127144	0	0.151807		0	0.0950484	0	0.087504
1	0.507084	1	0.710989		0	0.624632	1	0.127174		0	0.338627	1	0.572179		0	0.0589486	0	0.380862
0	0.20714	1	0.322831		0	0.219092	1	0.745442		0	-0.0904115	0	0.172598		1	0.599965	0	0.187317
0	0.110144	0	0.263174		0	0.633011	0	0.51821		0	0.0974777	0	-0.0413031		0	0.181264	1	0.158932
1	0.687263	0	0.145302		0	0.232173	0	-0.00179372		0	0.413718	0	0.499694		0	0.181523	0	-0.0265296
1	0.561587	1	0.450753		0	0.120934	0	-0.0417997		0	-0.171741	0	0.71847		0	0.0307011	0	0.0136017
0	0.0950185	0	0.210238		0	0.246505	0	0.044133		0	0.210143	0	0.0211442		0	0.0574461	0	0.383402
0	0.698021	0	-0.0426055		0	0.463295	0	0.642062		1	0.215328	0	0.177902		0	0.438389	0	0.385155
0	0.211907	0	0.210226		0	0.0473071	1	0.00491249		0	0.246257	0	0.0731278		1	0.538512	0	0.115522
0	-0.0552453	0	0.204818		1	0.688148	0	0.407089		0	0.510943	1	0.425624		0	-0.0266532	1	0.599809
1	0.793702	0	0.372566		0	0.423507	1	0.532228		0	-0.00773936	1	0.259412		0	0.191888	0	0.581174
0	-0.22216	0	0.0882712		0	0.324986	0	0.609295		0	0.481585				0	0.190385	0	0.433071
0	0.323211	0	0.00704977		0	0.0647313	1	0.0617914		0	0.142776				0	0.162378	0	0.17598
1	0.609596	0	0.108698		1	0.637651	0	0.113433		0	0.31488				0	0.259696	0	0.16108
0	-0.123955	0	0.173098		1	0.664546	0	0.12067		0	0.428745				0	-0.025939	1	0.396216
0	0.698021	0	-0.086245		0	0.123078	0	-0.000206929		0	0.233814				0	0.0829855	0	0.0600385
0	0.12215	1	0.396726		1	0.686203	0	0.0327559		0	0.210188				0	0.569705	1	-0.0258118
1	-0.0918311	0	0.611283		0	0.527274	0	0.0154914		1	0.635684				0	0.541991	0	0.191798
1	0.243692	0	0.288002		0	0.180302	1	0.63018		0	0.200269				1	0.602238	0	0.0660109
0	0.223385	0	0.312584		0	0.381999	0	0.179018		0	0.28186				0	-0.0165918	0	0.396149
0	0.0298974	0	0.0309706		0	0.0267115	0	0.538228		0	0.00434265				1	0.602218	0	0.205373
0	0.143778	0	0.251267		0	0.133448	0	0.122634		0	0.363942				1	0.189257	0	0.0725043
0	0.183836	1	0.806801		1	0.686891	0	0.334439		1	0.452702				0	0.0830119	0	0.599331
1	-0.178796	0	0.372556		1	0.400873	0	0.0966544		0	0.10688				0	0.530276	0	0.185342
0	0.53285	0	0.122026		1	0.467166	0	0.206378		1	0.759238				1	0.0694738	0	-0.0252104
0	0.24808	0	0.251267		0	-0.0315231	0	0.320621		1	0.797872				1	0.475337	0	0.249065
1	0.861475	0	-0.122757		0	0.0705093	0	0.258811		0	0.0974777				1	0.602237	0	-0.0252016
0	0.081829	0	0.300446		1	0.328816	0	-0.149252		0	-0.129999				1	0.582367	0	0.461587
0	-0.190862	0	0.0309706		1	0.634825	0	0.0351041		1	0.23639				0	0.191984	0	0.0195363
0	0.256526	0	0.352363		1	0.69516	0	0.522251		1	0.459233				1	0.479798	0	0.508959
0	0.141729	1	0.0586331		0	0.413393	0	-0.098559		0	0.285072				0	-0.0176371	0	0.383884
0	-0.0661379	0	-0.122757		1	0.379325	0	0.0508948		0	-0.16399				0	0.466524	0	0.0819616
1	0.386148	1	0.718595		1	0.466067	0	0.182948		0	0.0924143				0	0.0148948	0	0.00859354
1	0.548253	0	-0.197772		0	0.0499878	0	0.222961		0	0.132615				0	0.24881	0	-0.026614
0	0.436329	0	0.122026		1	0.402066	0	-0.022035		0	0.542696				0	0.193569	0	0.0452886
0	0.196489	1	0.931047		0	0.150614	0	0.127208		1	0.66175				0	-0.0267561	0	0.191878
0	0.266376	0	0.126851		0	0.132669	0	0.669292		0	0.114293				0	0.0920566	0	0.394504
0	0.318416	0	0.167693		0	0.232173	0	-0.0368379		0	0.381025				0	0.275163	0	0.185138
0	0.416281	0	0.754353		0	0.0566857	1	0.466461		1	0.111383				0	-0.0165918	0	-0.0107678
0	0.208757	0	0.30961		1	0.674279	0	0.0302904		0	0.0811248				0	0.255957	0	0.57368
0	-0.0752065	0	0.826281		1	0.586571	0	0.416054		0	0.353747				0	0.280889	1	0.562992
0	0.408447	0	0.219914		0	0.411564	0	0.429875		0	0.158945				0	-0.0262953	0	0.153313
1	0.713764	0	-0.226722		0	0.27333	0	0.0454164		0	0.112025				1	0.60112	0	-0.0038478
1	0.586261	0	0.158436		0	0.18813	0	8.43087e-05		0	0.0309503				1	0.602208	0	0.0114609
0	0.250124	0	0.386209		0	0.162164	0	0.126698		1	0.384957				1	0.38529	0	0.191808
0	0.318521	0	0.243214		0	0.501542	1	0.571082		1	0.698426				0	0.539505	0	0.186149
0	0.416281	1	0.595283		0	0.366898	0	0.182948		0	0.245529				0	0.0245937	0	0.387844
0	0.0975164	1	0.775251		0	0.451835	0	0.396704		0	0.173646				0	-0.0238047	0	0.510698
1	0.593692	0	0.169149		0	0.654363	0	0.314489		0	0.346707				0	0.535292	0	-0.016956
0	-0.00065511	0	0.323316		0	0.0016122	0	0.65693		0	0.0961978				0	0.587139	0	0.395158
0	-0.0588434	0	0.304371		0	0.115631	1	0.617475		0	0.311333				0	0.195209	0	0.161544
0	0.444863	1	0.695903		0	0.366898	0	-0.125253		0	0.137124				1	0.553773	0	0.398346
0	0.438089	0	0.672757		0	0.382268	0	0.334439		1	0.572144				1	0.601797	1	0.599435
1	0.823646	1	0.342745		1	0.616857	0	0.357522		0	-0.0118376				1	0.597769	1	0.561379
0	0.292546	0	0.66583		0	0.65551	0	0.310539		1	0.615883				0	0.175989	1	0.497759
1	0.73425	0	0.611283		0	0.349254	0	0.26834		0	0.234836				0	0.19274	0	0.11187
0	0.269867				0	-0.0424765	0	0.0093872		0	0.0485654				1	0.187382	0	0.0169973
0	0.174984				0	0.0390454	1	0.229774		0	0.326955				0	0.0889433	0	0.198776
0	0.120989				0	0.200231	0	0.420815		0	0.0198921				1	0.548528	1	0.600762
0	0.0821932				1	0.683043	1	0.649051		0	-0.198694				0	0.183401	0	-0.0207107
0	0.143778				1	0.00690425	0	0.222961		0	0.104381				0	0.0791606	0	0.521733
1	0.444314				1	0.709733	0	-0.098559		1	0.669679				0	0.482015	1	0.377579
1	0.863233				0	0.171552	0	0.140621		0	0.285072				0	0.288329	0	0.42095
1	0.688053				0	-0.0256995	0	0.584623		0	0.308242				1	0.0168018	0	0.327957
0	0.241591				1	0.688083	0	0.193132		1	0.348696				0	0.145005	0	0.581174
1	0.657158				0	0.067726	0	0.169146		0	0.0519077				0	0.575666	0	0.15235
1	0.438468				1	0.687255	0	-0.0404182		0	0.07629				0	-0.0242187	0	0.191941
1	0.194268				0	0.381136	1	0.755101		0	-0.153556				0	0.0326606	1	0.597426
0	0.353594				0	0.654363	1	0.685661		0	-0.168804				1	0.578749	0	0.191878
0	0.425861				0	0.0894584	0	0.181445		0	-0.0485631				0	0.0586333	0	0.387844
0	0.375958				1	0.501972	0	0.163787		1	0.789965				0	0.345576	0	0.461587
0	0.0251598				1	0.607972	0	0.00327588		0	0.0122222				1	0.384173	0	0.412804
1	0.366117				1	0.685528	0	0.61632		0	0.228484				0	0.255957	0	0.0750632
0	0.379054				1	0.610683	0	0.0827123		0	0.0472895				0	0.382539	0	0.135687
0	-0.131409				1	0.73095	0	0.000246867		0	0.0465402				0	0.488647	1	0.494571
0	-0.143408				0	0.000147776	0	0.184898		0	0.0924143				0	0.168077	0	0.144248
0	0.123549				0	0.319303				0	-0.0723865				0	0.180142	0	0.18545
0	0.308063				0	0.300974				0	0.113696				0	0.259696	0	0.412804
0	0.0282524				0	0.0254516				0	0.258671				0	0.0978524	1	0.588333
0	0.079602				1	0.688127				0	0.308242				0	0.25487	0	0.0822996
0	0.651296				0	0.159179				0	-0.09674				0	0.3975	0	0.426891
0	0.170163				1	0.477946				0	0.284542				0	0.284227
0	0.240594				1	0.683099				0	0.326299				1	0.601563
1	0.673666				0	0.411564				1	0.643244				0	-0.0252187
0	0.0403525				1	0.652014				0	0.063654				0	0.516067
0	0.194055				1	0.268948				1	0.216996				0	-0.0261393
0	-0.0915863				0	-0.0127407				0	0.21498				0	0.190385
0	0.196489				1	0.622243				1	0.477149				0	0.565996
0	0.101739				0	0.422528				0	0.190454				0	0.381382
0	0.255221				0	0.0406431				1	0.353364				0	0.452419
0	0.283733				1	0.249856				0	0.428745				1	0.582221
1	0.684422				0	0.343831				0	0.403301				0	0.243729
0	0.1549				1	0.112642				1	0.676289				0	0.131099
0	0.275187				0	0.595345				1	0.90259				1	0.601584
0	0.22659				1	0.672635				0	0.147458				0	0.192085
0	0.330861				1	0.559948				0	-0.0208892				0	0.191798
0	0.00958138				0	0.310921				1	0.719906				1	0.383703
0	0.0153331				1	0.797885				0	-0.132506				0	-0.026549
0	0.393749				0	0.555674				0	0.0519077				0	0.327433
1	0.782154				1	0.682495				0	0.109837				0	0.382118
0	0.0411205				0	0.163681				1	0.245303				0	0.0245937
0	-0.265609				1	0.354195				0	0.114293				0	0.0146914
0	0.452422				0	0.159725				0	0.271916				0	-0.0264621
0	0.168516				0	0.381999				0	0.246523				0	-0.0267206
0	0.476891				0	0.242364				0	0.146091				0	-0.00230413
1	0.712184				1	0.210005				0	0.287321				1	0.594918
1	0.40539				0	0.176706				0	0.556474				1	0.202271
0	0.345068				0	0.158421				1	0.450375				0	0.2105
0	0.0241644				1	0.561454				0	0.169816				1	0.590362
0	0.395806				0	0.301694				1	0.508504				0	0.2105
0	0.256526				0	0.679912				0	0.273578				1	0.587675
0	0.201421				1	0.714606				0	0.125939				0	0.387489
0	-0.0852336				1	0.704035				0	0.510943				0	0.00467911
0	-0.0964702				0	-0.0140353				1	0.816189				0	0.191748
0	-0.123955				0	-0.0685511				0	0.42186				1	0.387047
0	0.126298				0	0.241245				0	0.518006				0	0.168077
0	0.0291759				1	0.13558				0	0.0184674				0	0.191248
0	-0.143568				0	0.0160253				0	0.308173				0	0.560204
0	0.273399				0	0.439841				0	-0.0538373				0	0.0195457
0	0.216082				1	0.810935				0	0.0215727				0	-0.0262487
1	0.525467				0	0.225835				0	0.0939882				1	0.59868
0	0.165033				1	0.687943				0	-0.148236				0	0.251793
0	0.495943				0	-0.0424765				1	0.686959				0	0.191432
0	0.0232191				0	0.163127				1	0.294005				1	0.184906
0	0.0821932				0	0.553232				0	0.297651				0	0.386505
0	0.117921				1	0.660815				0	0.156329				0	0.460723
1	0.347526				0	0.0741872				0	0.563729				1	0.524326
0	0.376625				0	0.422528				1	0.539212				1	0.585531
1	0.72533				0	0.0556108				0	0.266481				1	0.389816
0	0.133578				0	0.331465				1	0.422771				0	0.320667
0	-0.143408				0	0.0405718				0	0.111491				0	0.378848
0	0.274615				0	0.163127				0	0.21188				0	0.569382
0	0.53285				0	0.542351				1	0.670285				0	0.148063
0	0.452422				0	0.60413				0	0.464478				0	0.280889
0	0.234733				0	0.55721				0	0.158417
1	0.0346292				1	0.513772				0	0.27814
1	0.63614				0	0.422847				0	0.175089
0	0.318521				1	0.390482				0	0.00706316
1	0.752569				1	0.701705				1	0.15241
1	0.551501				0	-0.0344865				1	0.651299
0	0.270391				0	0.412354				0	0.401586
					0	0.106447				0	0.254842
					1	0.333543				0	0.114758
					0	0.42796				0	-0.0669069
					1	0.699153				0	0.27248
					0	0.0756808				0	0.31488
					0	0.00832066				0	-0.0804473
					1	0.679864				0	0.304821
					1	0.669046				0	0.424408
										0	0.467222
										1	0.745349
										1	0.363638
										1	0.33588
										0	0.273798
										0	0.500482
										0	0.62502
										0	0.157206
										1	0.693845
										0	0.180107
										0	0.182947
										0	0.0803499
										0	-0.129999
										0	0.338627
										1	1.01625
										0	0.175089
										1	0.818038
										0	0.308259
										0	0.112025
										0	0.104381
										0	0.199126
										0	0.0449796
										0	0.213744
										0	0.154111
										0	0.137124
										0	0.370443
										1	0.379332
										1	0.190169
										1	0.706759
										0	0.326955
										0	-0.0310491
										1	0.278283
										0	0.254644
										0	0.246523
										1	0.380525
										0	0.290693
										0	-0.0502548
										0	-0.00624347
										0	-0.0972402
										1	0.518565
										0	0.412413
										0	0.13777

## Sheet: Table S1
Center A			Center B			Center C			Center D
Label	Predict		Label	Predict		Label	Predict		Label	Predict
0	0.245455		1	0.37931		1	0.375		0	0.047619
0	0.338028		0	1		1	0.272727		0	0.047619
0	0.338028		1	0.37931		0	0.375		0	0.047619
1	0.245455		0	0.37931		1	0.272727		0	0.166667
0	0.245455		0	0		0	1		0	0.047619
0	0.338028		0	0		1	0.375		0	0.166667
0	0.245455		0	0.37931		0	0.272727		0	0.25
0	0.245455		0	0.230769		1	0.333333		0	0.047619
1	0.245455		0	0.5		1	0.375		0	0.047619
0	0.245455		0	0		1	0.272727		0	0.047619
0	0.245455		0	0		1	0.333333		0	0.166667
0	0.245455		1	0.37931		1	0.375		0	0.047619
0	0.245455		0	0.230769		1	0.333333		0	0.047619
1	0.338028		0	0.230769		0	0.375		0	0.166667
0	0.245455		0	0		0	0.272727		0	0.166667
0	0.245455		1	0		1	1		0	0.25
0	0.245455		1	0.37931		0	0.272727		0	0.047619
1	0.338028		1	0.37931		1	0.375		1	0.25
1	0.245455		1	0.37931		1	0.375		0	0.166667
0	0.338028		0	1		1	0.375		0	0.166667
0	0.338028		0	0.37931		0	1		0	0.047619
0	0.245455		0	0.37931		0	0.375		1	0.047619
0	0.245455		0	0.5		1	1		1	0.047619
0	0.245455		1	0.37931		0	0.375		0	0.047619
0	0.245455		0	0.37931		0	0.375		1	0.25
0	0.338028		0	0.230769		1	0.375		0	0.166667
0	0.338028		0	0		0	0.272727		0	0.166667
0	0.245455		1	0.230769		0	0.375		0	0.166667
0	0.245455		1	0.37931		1	0.375		0	0.047619
0	0.338028		1	0.37931		1	0.375		0	0.047619
0	0.245455		1	0.37931		0	0.272727		1	0.047619
0	0.245455		1	0.37931		0	0.272727		0	0
0	0.338028		0	0.37931		0	0.272727		0	0.047619
0	0.338028		0	0.230769		0	1		0	0
1	0.338028		0	0		1	0.272727		0	0.166667
0	0.245455		0	0.37931		1	0.375		0	0.047619
1	0.245455		1	0.230769		0	0.375		0	0.047619
1	0.338028		1	0.37931		1	0.333333		1	0.047619
0	0.245455		0	0.37931		0	0.375		1	0.047619
0	0.338028		1	0.37931		0	0.375		0	0.166667
1	0.338028		0	0.37931		0	0.375		0	0.047619
0	0.338028		0	0.230769		0	0.375		0	0.047619
0	0.245455		0	0.230769		0	0.375		1	0.047619
0	0.245455		0	0.230769		1	1		1	0.047619
0	0.245455		0	0		0	0.272727		0	0.047619
1	0.245455		1	1		0	0.375		0	0.166667
0	0.338028		1	0.37931		0	0.375		0	0.166667
0	0.338028		0	0.37931		0	0.272727		0	0.166667
0	0.338028		1	1		1	0.272727		0	0.047619
0	0.245455		1	0.37931		0	0.375		0	0.25
0	0.338028		0	0.37931		1	0.375		1	0.047619
1	0.338028		0	0.37931		1	1		0	0.166667
1	0.338028		1	0.230769		1	1		1	0.25
0	0.245455		0	0.5					0	0.166667
0	0.245455		1	0.37931					0	0.047619
1	0.245455		1	0.37931					0	0.047619
0	0.338028		1	0.37931					0	0.047619
0	0.245455		1	0.230769					0	0.166667
0	0.338028		0	0.230769					0	0.166667
0	0.245455		1	0					0	0.166667
0	0.245455		1	0.37931					0	0.047619
0	0.245455		0	0
1	0.338028		0	0
0	0.338028		0	0.37931
1	0.245455		0	0.37931
0	0.245455		0	0.230769
1	0.338028		0	0.37931
1	0.245455		0	0.37931
0	0.338028		0	1
0	0.245455
1	0.245455
0	0.338028
0	0.245455
1	0.338028
0	0.245455
1	0.338028
0	0.245455
0	0.245455
1	0.245455
0	0.245455
1	0.245455
0	0.245455
1	0.338028
0	0.245455
0	0.338028
0	0.338028
1	0.338028
1	0.338028
0	0.245455
0	0.245455
0	0.338028
0	0.245455
0	0.338028
1	0.245455
0	0.245455
0	0.338028
0	0.338028
0	0.245455
1	0.338028
1	0.245455
1	0.338028
1	0.338028
1	0.245455
1	0.245455
1	0.245455
1	0.245455
1	0.338028
1	0.245455
1	0.245455
1	0.338028
1	0.245455
1	0.338028

[truncated: 6 more sheets: Table S2, Figure S1, Figure S5, Figure S6, Figure S7 a, Figure S7 b]
